# Supplementary material for: The Whole Genome DNA Methylation Signatures of Hindlimb Muscles in Chinese Alligators during Hibernation and Active Periods
Source: Animals (Basel). 2024 Jul 3;14(13):1972. doi: 10.3390/ani14131972 (PMC11240547; doi:10.3390/ani14131972)
Supplement: Supplementary file 1 [file animals-14-01972-s001.zip]

Archive with 1 entries (1 files):
- animals-2994454-supplementary.xlsx
