# Supplementary material for: The Whole Genome DNA Methylation Signatures of Hindlimb Muscles in Chinese Alligators during Hibernation and Active Periods
Source: Animals (Basel). 2024 Jul 3;14(13):1972. doi: 10.3390/ani14131972 (PMC11240547; doi:10.3390/ani14131972)
Supplement: Supplementary file 1 [file animals-14-01972-s001.zip › animals-2994454-supplementary.xlsx]

## Sheet: Table S1
Table S1A. Basic physiological information of the sample
period	Weight (kg)	body length (m)
Hiberntion Period	10.39±0.7	1.505±0.038
Active Period	15.69±0.99	1.542±0.05811
Table S1B. Sample details and numbers
	Hibernation period		Active period
	No. 1 individual（Female）	No. 2 individual（Female）	No. 1 individual（Female）	No. 2 individual（Female）
Skeletal muscle	HM1	HM2	AM1	AM2

## Sheet: Table S2
Table S2 Statistics and analysis of filtered data
Sample	Reads	Bases	Q20	Q20(%)	Q30	Q30(%)	GC(%)
HM1	225647631	56724080711	55550066541	97.93	52970261423	93.38	39.77
HM2	222222385	54348993415	53424395261	98.3	51260027473	94.32	36.78
AM1	198960400	46176192451	45418088470	98.36	43620579845	94.47	40.9
AM2	225526224	54322995706	53574749872	98.62	51764469210	95.29	53.03

## Sheet: Table S3
Table S3 List of whole genome methylations
sample	C	mC	mC_percent	CG	mCG	mCG_percent	CHG	mCHG	mCHG_percent	CHH	mCHH	mCHH_percent
HM1	352778851	10373886	0.0294	13785700	9885006	0.717	80854903	116729	0.0014	258138248	372151	0.0014
HM2	378291468	10439487	0.0276	14206001	10110167	0.7117	85570839	78567	0.0009	278514628	250753	0.0009
AM1	221906066	5980448	0.027	7617773	5417874	0.7112	48184275	127663	0.0026	166104018	434911	0.0026
AM2	121424792	4243498	0.0349	4362779	3266449	0.7487	26471435	223611	0.0084	90590578	753438	0.0083
Table Note: (1) Sample: Sample number (2) mC: Number of methylated sites (3) mC percent: Proportion of methylated sites (4) CG: Number of CG sequence context types in the reference genome (5) mCG: Number of methylated sites in CG sequence context (6) mCG percent: Proportion of methylated sites in CG sequence context (7) CHG: Number of CHG sequence context types in the reference genome (8) mCHG: N…

## Sheet: Table S4
Table S4 Statistics of DMRs in the HMvsAM comparison group
CMP_PLANS	total_dmrs	average_len	average_Csite	hyper_dmrs	hypo_dmrs
HM-vs-AM	9447	275.852	6.89838	2101	7346
Table note：Hyper-dmrs refers to a DMR with high methylation in the first sample， hypo-dmrs refers to a DMR with low methylation in the first sample.

## Sheet: Table S5
Table S5 Differentially methylated regions and differentially methylated genes
#chr	start	end	BIN	BIN	BIN	BIN	BIN	BIN	BIN	BIN	promoter	upstream2k	exon	intron	downstream2k	5utr	3utr	hyper or hypo
Chr	Start	End	CpGs	HM	AM	Diff	p_val1	p_val2	adj.pval1	adj.pval2	--	--	--	--	--	--	--
NW_005841854	3860379	3860408	9	0.94106	0.019056	0.922	2.9682e-07	8.1657e-08	0.000737858	0.000510471	--	--	--	gene-LOC102379986	--	--	--	hyper
NW_005842019	190631	190644	7	0.92857	0.035714	0.892857	2.8993e-05	5.177e-06	0.00284429	0.0029353	gene-SEC61G	--	--	--	--	--	--	hyper
NW_005841871	1110259	1110725	8	0.95831	0.080375	0.877938	6.1064e-06	2.7414e-06	0.00165861	0.00276413	--	--	--	--	--	--	--	hyper
NW_005842868	373126	373164	5	0.9	0.0333	0.8667	0.0001299	0.00014281	0.00490373	0.00862616	--	--	--	--	--	--	--	hyper
NW_005841842	3289745	3289754	5	0.95	0.1	0.85	0.0001299	0.00015374	0.00490373	0.00862616	--	--	--	--	--	--	--	hyper
NW_005841848	3177775	3177787	8	0.95312	0.10625	0.846875	2.4637e-06	6.6077e-06	0.00165861	0.0029353	--	--	--	gene-IMMP2L	--	--	--	hyper
NW_005841890	4070	4577	5	0.94	0.1	0.84	0.00020568	0.0001792	0.00589647	0.00862616	--	--	--	--	gene-LOC112549288	--	--	hyper
NW_005843155	14027	14160	5	0.99	0.1571	0.8329	0.0001299	0.00038945	0.00490373	0.0129315	--	--	--	--	--	--	--	hyper
NW_005841836	6454592	6454744	5	0.9	0.075	0.825	0.0001299	0.0001387	0.00490373	0.00862616	--	--	--	--	--	--	--	hyper
NW_005841948	1216052	1216061	5	0.96	0.15	0.81	1.0825e-05	0.000142	0.00165861	0.00862616	--	--	--	--	--	--	--	hyper
NW_005842139	1252895	1252959	5	0.96	0.15	0.81	0.0001299	0.00035779	0.00490373	0.0129315	--	--	--	--	--	--	--	hyper
NW_005841850	3684230	3684545	7	0.87857	0.071429	0.807143	3.545e-05	5.1572e-06	0.00313898	0.0029353	--	--	--	gene-NF1	--	--	--	hyper
NW_005841952	1682546	1682633	5	0.9057	0.1	0.8057	0.00020568	0.00095151	0.00589647	0.0158716	--	--	--	--	--	--	--	hyper
NW_005841933	521955	522166	7	0.91243	0.10714	0.805286	4.326e-05	1.3797e-05	0.00331723	0.00442255	--	--	--	--	--	--	--	hyper
NW_005842369	1127923	1127987	5	0.9017	0.1	0.8017	0.00020568	0.00037665	0.00589647	0.0129315	--	--	--	--	--	--	--	hyper
NW_005842434	468613	468679	5	0.9233	0.13	0.7933	2.165e-05	0.00017998	0.00234157	0.00862616	--	--	--	gene-ANO10	--	--	--	hyper
NW_005842798	683737	683825	5	0.975	0.1819	0.7931	0.0001299	0.00016903	0.00490373	0.00862616	--	--	--	--	--	gene-LOC102380047	--	hyper
NW_005843696	38721	38880	5	0.8833	0.1	0.7833	2.165e-05	0.00015514	0.00234157	0.00862616	--	--	--	--	--	--	--	hyper
NW_005841891	1139493	1139561	5	0.9167	0.1428	0.7739	7.5776e-05	0.0011251	0.0044952	0.0158716	--	--	gene-CDC42BPB	--	--	--	gene-CDC42BPB	hyper
NW_005842264	1487380	1487397	5	0.9667	0.1929	0.7738	1.0825e-05	1.7314e-05	0.00165861	0.00450986	--	--	--	--	--	--	--	hyper
NW_005841904	1086571	1086604	6	0.875	0.10183	0.773167	3.3282e-05	3.7006e-05	0.00307583	0.00545024	--	--	--	gene-RYR3	--	--	--	hyper
NW_005842141	1588544	1589055	9	0.88206	0.11111	0.770944	1.9441e-05	1.3317e-06	0.00234157	0.00206205	--	--	--	--	--	--	gene-GRB10	hyper
NW_005842013	519937	520038	9	0.87044	0.1	0.770444	1.7755e-06	1.3317e-06	0.00165861	0.00206205	gene-CAPN5	gene-CAPN5	--	--	--	--	--	hyper
NW_005841888	2998562	2998813	5	0.8667	0.1	0.7667	0.0015047	0.0010204	0.0137965	0.0158716	--	--	--	gene-UNC13C	--	--	--	hyper
NW_005842438	391132	391612	5	0.8633	0.1	0.7633	0.0015047	0.0011059	0.0137965	0.0158716	--	--	--	--	--	--	--	hyper
NW_005841956	3188727	3188760	7	0.85729	0.096429	0.760857	6.7041e-06	1.8308e-06	0.00165861	0.00212339	--	--	--	--	--	gene-LOC102378602	--	hyper
NW_005841966	7759	7849	5	0.85	0.1	0.75	0.00105	0.0010578	0.0115157	0.0158716	--	--	--	gene-CEP120	--	--	--	hyper
NW_005842285	620676	620683	5	0.95	0.2	0.75	0.0015047	0.0010879	0.0137965	0.0158716	--	--	--	--	--	--	--	hyper
NW_005842737	125408	125463	5	0.919	0.17	0.749	0.00032475	0.00018919	0.00749683	0.00862616	--	--	--	gene-SHANK3	--	--	--	hyper
NW_005842829	334194	334259	7	0.95921	0.21393	0.745286	6.7041e-06	1.3487e-05	0.00165861	0.00442255	--	--	--	--	--	--	--	hyper
NW_005841902	3125618	3125649	5	0.8668	0.1234	0.7434	1.0825e-05	1.6694e-05	0.00165861	0.00449518	--	--	--	--	--	--	--	hyper
NW_005842094	1705441	1705535	8	0.8705	0.13194	0.738563	4.6932e-05	8.5676e-05	0.00352633	0.00862616	gene-CTSZ	gene-CTSZ	--	gene-TUBB1	--	--	--	hyper
NW_005842096	551781	551864	5	0.9275	0.1893	0.7382	0.00032475	0.0028751	0.00749683	0.0264869	--	--	--	--	--	--	--	hyper
NW_005842108	980629	980698	5	0.8376	0.1	0.7376	0.00032475	0.00014784	0.00749683	0.00862616	--	--	--	gene-TNFAIP6	--	--	--	hyper
NW_005842035	2396033	2396394	7	0.90421	0.16736	0.736857	0.00033848	0.00044557	0.00764441	0.013272	--	--	--	gene-PDE6D	--	--	--	hyper
NW_005842117	1844987	1845002	8	0.9	0.16562	0.734375	1.4058e-06	4.0121e-07	0.00152948	0.00124818	--	--	--	gene-TMTC2	--	--	--	hyper
NW_005842874	99229	99330	7	0.85714	0.125	0.732143	0.00047938	0.00043704	0.00890422	0.013272	--	--	--	--	--	--	--	hyper
NW_005843537	73057	73074	5	0.9659	0.2357	0.7302	0.0020892	0.013153	0.0157582	0.0479469	--	--	--	--	--	--	--	hyper
NW_005842535	465417	465456	5	0.9267	0.2	0.7267	0.0020892	0.0010096	0.0157582	0.0158716	--	--	--	--	--	gene-LOC102386778	--	hyper
NW_005842044	1480520	1480599	11	0.76441	0.037773	0.726636	7.3182e-07	1.5262e-06	0.00110367	0.00206205	--	--	--	--	--	--	--	hyper
NW_005841831	4867781	4868403	5	0.85	0.125	0.725	0.0015047	0.0033338	0.0137965	0.0283464	--	--	--	gene-XKR8	--	--	--	hyper
NW_005841934	543333	543420	5	0.825	0.1	0.725	0.0015047	0.001076	0.0137965	0.0158716	--	--	--	--	--	--	--	hyper
NW_005841920	657276	657757	5	0.93	0.21	0.72	0.00032475	0.00097285	0.00749683	0.0158716	--	--	--	--	--	--	--	hyper
NW_005843695	48020	48283	5	0.7733	0.0583	0.715	0.00020568	0.00037157	0.00589647	0.0129315	--	--	--	--	--	--	--	hyper
NW_005842125	1289879	1289939	7	0.92857	0.21429	0.714286	0.00067354	0.00010173	0.0105737	0.00862616	--	--	--	--	--	--	--	hyper
NW_005842282	1158958	1159064	7	0.82014	0.10714	0.713	5.2683e-05	1.3405e-05	0.00381183	0.00442255	--	--	--	gene-LAPTM4B	--	--	--	hyper
NW_005841850	2039943	2040083	7	0.78271	0.071357	0.711357	2.3663e-05	8.293e-05	0.00249035	0.00862616	--	--	--	--	--	--	--	hyper
NW_005842099	142041	142066	5	0.96	0.25	0.71	0.00020568	0.00014305	0.00589647	0.00862616	--	--	--	gene-GRM1	--	--	--	hyper
NW_005841878	2577122	2577415	5	0.925	0.2167	0.7083	0.00032475	0.00097116	0.00749683	0.0158716	--	--	--	--	--	--	--	hyper
NW_005843014	32253	33144	5	0.975	0.2667	0.7083	0.0015047	0.0025895	0.0137965	0.0254825	--	--	--	--	--	--	--	hyper
NW_005842150	1263075	1263165	5	0.8214	0.1167	0.7047	0.00032475	0.0010209	0.00749683	0.0158716	--	--	--	gene-PPP4R4	--	--	--	hyper
NW_005842316	355139	355214	5	0.9041	0.2	0.7041	0.0028795	0.0025325	0.0184266	0.0254007	--	--	--	--	gene-TMEM255A,gene-ZBTB33	--	--	hyper
NW_005843158	160881	161071	5	0.9875	0.2834	0.7041	0.0001299	0.00015346	0.00490373	0.00862616	--	--	--	--	--	--	--	hyper
NW_005842464	830997	831056	5	0.94	0.2375	0.7025	0.0015047	0.0012057	0.0137965	0.0163287	--	--	--	--	--	--	--	hyper
NW_005844102	9837	9940	5	0.7524	0.05	0.7024	0.00020568	0.00039623	0.00589647	0.0129315	gene-LOC102368263	--	--	--	--	--	--	hyper
NW_005841853	4139321	4139679	5	0.8021	0.1	0.7021	0.00032475	0.00036436	0.00749683	0.0129315	--	--	--	gene-LOC102369874	--	--	--	hyper
NW_005842110	1452768	1452777	5	0.8335	0.1332	0.7003	1.0825e-05	1.3005e-05	0.00165861	0.00442255	--	--	--	gene-LTK	--	--	--	hyper
NW_005841839	3535965	3536445	5	0.9	0.2	0.7	0.005196	0.0069552	0.0231388	0.0324524	--	--	--	--	--	--	--	hyper
NW_005841877	4623076	4623098	5	0.8	0.1	0.7	0.005196	0.0058642	0.0231388	0.0316587	--	--	--	--	--	--	--	hyper
NW_005842000	2174477	2174501	5	0.8	0.1	0.7	0.005196	0.0057332	0.0231388	0.0316587	--	--	--	--	--	--	--	hyper
NW_005842299	474576	474731	5	0.82	0.12	0.7	0.00032475	0.00036339	0.00749683	0.0129315	--	--	--	--	--	--	--	hyper
NW_005843107	182297	182314	5	0.9	0.2	0.7	0.0038862	0.00096893	0.0208973	0.0158716	--	--	--	--	--	--	--	hyper
NW_005842799	259953	260073	5	0.8633	0.1667	0.6966	0.00048713	0.0025144	0.00890422	0.0254003	--	--	--	gene-DGLUCY	--	--	--	hyper
NW_005842988	353677	353727	5	0.9356	0.24	0.6956	1.0825e-05	4.4828e-05	0.00165861	0.00617264	--	--	--	--	gene-LOC112548190	--	--	hyper
NW_005841897	2301849	2301931	5	0.75	0.0545	0.6955	0.0020892	0.0064047	0.0157582	0.0316587	--	--	--	--	--	gene-RHBDF2	--	hyper
NW_005842473	1196825	1197196	5	0.8286	0.1333	0.6953	7.5776e-05	0.0011364	0.0044952	0.015894	--	--	--	--	--	--	--	hyper
NW_005842452	628629	628937	5	0.795	0.1	0.695	0.00020568	0.00039591	0.00589647	0.0129315	gene-CUNH12orf10	gene-CUNH12orf10	--	--	--	--	--	hyper
NW_005842441	312684	312777	5	0.9556	0.2607	0.6949	2.165e-05	0.00045189	0.00234157	0.0133258	--	--	--	--	--	--	--	hyper
NW_005842445	1275455	1275560	5	0.9058	0.2125	0.6933	0.00048713	0.013773	0.00890422	0.0479469	--	--	--	gene-DTD1	--	--	--	hyper
NW_005842818	588028	588082	5	0.9	0.2071	0.6929	0.0015047	0.0025212	0.0137965	0.0254003	--	--	--	--	--	--	--	hyper
NW_005841852	3439388	3439812	5	0.96	0.2679	0.6921	0.0015047	0.0011261	0.0137965	0.0158716	--	--	--	--	--	--	--	hyper
NW_005843177	50010	50557	5	0.825	0.1333	0.6917	0.00032475	0.0010681	0.00749683	0.0158716	--	--	--	--	--	--	--	hyper
NW_005842110	2299925	2300190	7	0.76193	0.071429	0.6905	0.00016475	3.6481e-05	0.00568387	0.00545024	--	--	--	--	--	--	--	hyper
NW_005844299	4128	4719	5	0.8472	0.1571	0.6901	0.00048713	0.0010418	0.00890422	0.0158716	--	--	--	--	--	--	--	hyper
NW_005842742	506066	506089	5	0.7857	0.1	0.6857	1.0825e-05	1.8251e-05	0.00165861	0.004676	--	--	--	--	--	--	--	hyper
NW_005843170	37323	37838	5	0.739	0.0559	0.6831	2.165e-05	0.0010151	0.00234157	0.0158716	--	--	--	--	--	gene-LOC102371006	--	hyper
NW_005841917	2498041	2498128	5	0.9	0.22	0.68	0.005196	0.0057508	0.0231388	0.0316587	--	--	--	gene-HDAC9	--	--	--	hyper
NW_005841962	1939433	1939752	5	0.8694	0.19	0.6794	0.00048713	0.0012237	0.00890422	0.0164506	--	--	gene-LOC102387002	--	--	gene-LOC102387002	--	hyper
NW_005842440	792785	793466	5	0.9266	0.25	0.6766	0.0028795	0.0070959	0.0184266	0.0328101	--	--	--	gene-RGS6	--	--	--	hyper
NW_005842300	291319	291668	5	0.8764	0.2	0.6764	0.0038862	0.00095401	0.0208973	0.0158716	--	--	--	--	--	--	--	hyper
NW_005841887	30981	31212	5	0.8417	0.1667	0.675	0.00072528	0.001129	0.0105737	0.0158716	--	--	--	--	--	--	--	hyper
NW_005841967	2251263	2252255	5	0.6917	0.0167	0.675	0.0015047	0.0029599	0.0137965	0.0270319	gene-DOCK10	gene-DOCK10	gene-DOCK10	--	--	gene-DOCK10	--	hyper
NW_005842951	123007	123806	5	0.9	0.225	0.675	0.0020892	0.0010856	0.0157582	0.0158716	--	--	--	--	--	--	--	hyper
NW_005842712	432097	432113	9	0.67722	0.0035	0.673722	0.00039482	0.00067093	0.0085503	0.0158716	--	--	--	gene-DCDC2C	--	--	--	hyper
NW_005842394	853878	854585	5	0.9065	0.2333	0.6732	0.0020892	0.0012149	0.0157582	0.0164311	--	--	--	gene-COL27A1	--	--	--	hyper
NW_005841968	20313	20882	5	0.9717	0.3	0.6717	0.011496	0.015906	0.0328177	0.0486519	--	--	--	gene-LOC102380629	--	--	--	hyper
NW_005841871	2030736	2031201	5	0.7845	0.1143	0.6702	0.0020892	0.001259	0.0157582	0.01674	--	--	--	gene-SORCS2	--	--	--	hyper
NW_005843073	266158	266193	5	0.8355	0.1666	0.6689	0.00032475	0.0011873	0.00749683	0.0162059	--	--	--	gene-CDH12	--	--	--	hyper
NW_005842313	903991	904078	8	0.84669	0.17863	0.668063	0.00010362	6.5693e-06	0.00490373	0.0029353	--	--	--	--	--	--	--	hyper
NW_005842078	2254350	2254387	5	0.9667	0.3	0.6667	0.0068415	0.012975	0.026085	0.0479469	--	--	--	--	--	--	--	hyper
NW_005842412	973210	973221	5	0.9667	0.3	0.6667	1.0825e-05	1.488e-05	0.00165861	0.00443552	--	--	--	gene-CTIF	--	--	--	hyper
NW_005842773	578994	579005	5	0.7	0.0333	0.6667	0.0001299	0.00013785	0.00490373	0.00862616	--	--	--	--	--	--	--	hyper
NW_005841968	403583	403679	6	0.87367	0.20825	0.665417	4.9553e-05	0.00020593	0.00363917	0.00867487	--	--	--	--	--	--	gene-EXOG	hyper
NW_005842057	1748078	1748460	5	0.7796	0.1143	0.6653	0.00048713	0.00040437	0.00890422	0.0129315	--	--	--	--	--	--	--	hyper
NW_005841863	1042528	1042665	5	0.888	0.2228	0.6652	0.00020568	0.00624	0.00589647	0.0316587	--	--	--	gene-VSTM2B	--	--	--	hyper
NW_005842274	397937	398032	5	0.9	0.2358	0.6642	1.0825e-05	0.00017739	0.00165861	0.00862616	--	--	--	--	--	--	--	hyper
NW_005841835	4471940	4472139	5	0.975	0.3111	0.6639	0.0020892	0.0061486	0.0157582	0.0316587	--	--	--	gene-SLC25A21	--	--	--	hyper
NW_005842210	1593576	1593948	5	0.7364	0.0738	0.6626	0.0001299	0.00040247	0.00490373	0.0129315	--	--	--	gene-EXT1	--	--	--	hyper
NW_005843749	6659	7024	5	0.9	0.2375	0.6625	0.005196	0.0064809	0.0231388	0.0316587	--	--	--	--	--	--	--	hyper
NW_005841847	1565207	1566074	5	0.8934	0.2334	0.66	0.00072528	0.002694	0.0105737	0.0256973	--	--	--	gene-PDZRN4	--	--	--	hyper
NW_005841958	2223472	2223477	5	0.9589	0.3	0.6589	0.01469	0.0057169	0.0368799	0.0316587	--	--	--	--	--	--	--	hyper
NW_005842270	1295949	1296584	5	0.825	0.1666	0.6584	0.00032475	0.0058352	0.00749683	0.0316587	--	--	--	gene-ZC3H18	--	--	--	hyper
NW_005842345	131689	132262	5	0.9417	0.2833	0.6584	0.0020892	0.0025576	0.0157582	0.0254113	--	--	--	--	--	--	--	hyper
NW_005841900	3383145	3383168	13	0.88785	0.23077	0.657077	1.5668e-05	1.0661e-05	0.00211093	0.00392036	--	--	--	--	--	--	--	hyper
NW_005841882	1393828	1393995	5	0.9069	0.25	0.6569	0.0038862	0.006149	0.0208973	0.0316587	--	--	--	--	--	--	--	hyper
NW_005841898	1157442	1157761	5	0.8656	0.2091	0.6565	0.0038862	0.0025114	0.0208973	0.0254003	--	--	--	--	--	--	--	hyper
NW_005842238	839802	840365	5	0.7964	0.14	0.6564	0.0020892	0.0011922	0.0157582	0.0162316	--	--	--	--	--	--	--	hyper
NW_005841870	4787569	4787610	8	0.96875	0.3125	0.65625	0.0011901	0.00084401	0.0124955	0.0158716	--	--	--	--	--	--	--	hyper
NW_005843071	11414	11423	5	0.8966	0.2404	0.6562	1.0825e-05	1.3266e-05	0.00165861	0.00442255	--	--	--	--	--	--	--	hyper
NW_005842241	644132	644217	5	0.8339	0.1778	0.6561	0.0015047	0.00098898	0.0137965	0.0158716	--	--	--	--	--	--	--	hyper
NW_005842146	2116156	2116252	5	0.7379	0.0833	0.6546	0.00032475	0.0024271	0.00749683	0.0253763	--	--	--	--	--	--	--	hyper
NW_005843568	73195	73283	7	0.90243	0.24993	0.6525	0.00023709	0.00043791	0.00653503	0.013272	--	--	--	--	--	--	--	hyper
NW_005842410	1178111	1178766	5	0.8857	0.2333	0.6524	0.0068415	0.013621	0.026085	0.0479469	--	--	--	--	--	--	--	hyper
NW_005842209	1754706	1755097	5	0.7514	0.1	0.6514	0.00048713	0.00013888	0.00890422	0.00862616	--	--	--	--	gene-LOC102387451	--	--	hyper
NW_005841829	3767523	3767569	5	0.9	0.25	0.65	0.005196	0.0066114	0.0231388	0.0317751	gene-NAT10	gene-NAT10	--	--	--	--	--	hyper
NW_005842125	994119	994266	5	0.9067	0.2567	0.65	0.00048713	0.001305	0.00890422	0.0168176	--	--	--	--	--	--	--	hyper
NW_005842628	394245	394478	5	0.8834	0.2334	0.65	0.00105	0.0057736	0.0115157	0.0316587	--	--	--	--	--	--	--	hyper
NW_005842202	705483	705562	5	0.8666	0.2167	0.6499	0.00105	0.0062715	0.0115157	0.0316587	--	--	--	gene-BCO2	--	--	--	hyper
NW_005843264	155439	155991	5	0.9298	0.28	0.6498	0.0038862	0.012983	0.0208973	0.0479469	--	--	--	--	--	--	--	hyper
NW_005843776	45096	45129	5	0.8957	0.2467	0.649	0.0001299	0.0015496	0.00490373	0.0194756	--	--	--	--	--	--	--	hyper
NW_005841916	487899	488636	5	0.9321	0.2833	0.6488	0.0028795	0.013605	0.0184266	0.0479469	--	--	--	--	--	--	--	hyper
NW_005842368	568377	568594	7	0.82679	0.17857	0.648214	0.0020805	0.002054	0.0157582	0.0236953	--	--	--	--	--	--	--	hyper
NW_005841860	2719001	2719284	5	0.6731	0.025	0.6481	0.0001299	0.001037	0.00490373	0.0158716	--	--	--	--	--	--	--	hyper
NW_005842085	109904	110074	5	0.7721	0.125	0.6471	0.00048713	0.00038063	0.00890422	0.0129315	--	--	--	--	--	--	--	hyper
NW_005843092	99436	100362	5	0.8804	0.2333	0.6471	0.005196	0.0010409	0.0231388	0.0158716	--	--	--	gene-RASA3	--	--	--	hyper
NW_005843174	135501	135995	5	0.8247	0.1778	0.6469	0.0015047	0.0062482	0.0137965	0.0316587	--	--	--	gene-MED12L	--	--	--	hyper
NW_005842368	1170079	1170230	5	0.7668	0.12	0.6468	0.0028795	0.0028358	0.0184266	0.0262633	--	--	--	--	--	gene-EXTL3	--	hyper
NW_005841987	2673563	2674209	5	0.6967	0.05	0.6467	4.33e-05	0.00012901	0.00331723	0.00862616	--	--	--	--	--	--	--	hyper
NW_005842091	954348	954828	5	0.8125	0.1666	0.6459	0.0028795	0.013557	0.0184266	0.0479469	--	--	--	gene-LMF1	--	--	--	hyper
NW_005842753	59065	59579	5	0.9437	0.2999	0.6438	0.0028795	0.0010141	0.0184266	0.0158716	--	--	--	--	--	--	--	hyper
NW_005842079	2341522	2341887	5	0.9102	0.2666	0.6436	0.0038862	0.013188	0.0208973	0.0479469	--	--	--	--	--	gene-LOC102382309	--	hyper
NW_005842035	866309	866437	5	0.71	0.0667	0.6433	0.0028795	0.0075916	0.0184266	0.0342578	--	--	--	--	--	--	--	hyper
NW_005842154	283357	283602	5	0.7833	0.14	0.6433	0.0020892	0.0060934	0.0157582	0.0316587	--	--	--	--	--	--	--	hyper
NW_005842018	1630210	1631168	6	0.91325	0.27033	0.642917	7.1741e-05	0.00020013	0.0044952	0.00862616	--	--	--	gene-FRMD4A	--	--	--	hyper
NW_005842454	542687	543229	5	0.8917	0.25	0.6417	0.0028795	0.0064879	0.0184266	0.0316587	--	--	--	--	--	--	--	hyper
NW_005843051	28237	28295	9	0.80561	0.16506	0.640556	3.4032e-05	7.4533e-06	0.00307583	0.0029353	--	--	--	--	gene-LOC102379880	--	--	hyper
NW_005842036	1824679	1824719	5	0.74	0.1	0.64	0.0068415	0.0060437	0.026085	0.0316587	--	--	--	--	--	--	--	hyper
NW_005841930	2148642	2148663	5	0.9857	0.3467	0.639	0.0015047	0.001035	0.0137965	0.0158716	--	--	--	--	--	--	--	hyper
NW_005841875	1305739	1305835	5	0.9389	0.3	0.6389	0.011496	0.0062154	0.0328177	0.0316587	--	--	--	--	--	--	--	hyper
NW_005842572	37615	37682	5	0.7889	0.15	0.6389	0.0089307	0.0063131	0.0293592	0.0316587	--	--	--	--	--	gene-GLCE	--	hyper
NW_005841907	3289272	3289479	5	0.9054	0.2666	0.6388	0.0028795	0.0027711	0.0184266	0.0258867	--	--	--	--	--	--	--	hyper
NW_005841860	555335	555955	5	0.856	0.2179	0.6381	2.165e-05	0.00097578	0.00234157	0.0158716	--	--	--	--	--	--	--	hyper
NW_005841879	3840245	3840672	5	0.7714	0.1333	0.6381	0.0068415	0.014792	0.026085	0.0479469	--	--	--	--	--	--	--	hyper
NW_005842212	1093176	1093955	5	0.9167	0.2786	0.6381	0.0028795	0.0025595	0.0184266	0.0254113	--	--	--	--	--	gene-RASGEF1C	--	hyper
NW_005842241	1133291	1133382	5	0.9833	0.3461	0.6372	0.0001299	0.00013636	0.00490373	0.00862616	--	--	--	gene-UBAC2	--	--	--	hyper
NW_005842526	858059	858202	5	0.7031	0.0667	0.6364	0.00048713	0.0010645	0.00890422	0.0158716	gene-LOC102377597	--	--	--	--	--	--	hyper
NW_005842460	326843	326891	5	0.8428	0.2066	0.6362	1.0825e-05	0.00037352	0.00165861	0.0129315	--	--	--	--	gene-LOC106722586	--	--	hyper
NW_005843716	13868	13930	8	0.88544	0.25	0.635437	0.0011901	0.00039949	0.0124955	0.0129315	--	--	--	--	--	--	--	hyper
NW_005841893	2630059	2630121	5	0.7461	0.1125	0.6336	0.00048713	0.001046	0.00890422	0.0158716	--	--	--	gene-HERC3	--	--	--	hyper
NW_005842058	27264	27470	5	0.9334	0.3	0.6334	0.011496	0.0066626	0.0328177	0.031809	--	--	--	--	--	--	--	hyper
NW_005843112	204506	204802	5	0.9334	0.3	0.6334	0.011496	0.0059359	0.0328177	0.0316587	--	--	--	--	--	--	--	hyper
NW_005842208	54862	54897	5	0.95	0.3167	0.6333	0.0068415	0.0063607	0.026085	0.0316587	--	--	--	gene-LOC106722349	--	--	--	hyper
NW_005843192	86285	86573	5	0.9038	0.2714	0.6324	0.005196	0.013798	0.0231388	0.0479469	--	--	--	gene-OTOF	--	--	--	hyper
NW_005842742	131681	131722	5	0.7797	0.1491	0.6306	0.00048713	0.00099557	0.00890422	0.0158716	gene-LOC102387300	--	--	--	--	--	--	hyper
NW_005841925	3375274	3375356	5	0.93	0.3	0.63	0.01469	0.0057826	0.0368799	0.0316587	--	--	--	--	--	--	--	hyper
NW_005842393	423694	423811	5	0.83	0.2	0.63	0.01469	0.00629	0.0368799	0.0316587	--	--	--	--	--	--	--	hyper
NW_005843260	193715	193935	5	0.7798	0.15	0.6298	0.00072528	0.0010686	0.0105737	0.0158716	--	--	--	--	--	--	--	hyper
NW_005841921	2852968	2853066	5	0.9464	0.3167	0.6297	0.0020892	0.0026399	0.0157582	0.0256058	--	--	--	--	--	--	--	hyper
NW_005842140	2040302	2040404	5	0.7622	0.1334	0.6288	0.00048713	0.0060431	0.00890422	0.0316587	--	--	--	--	--	--	--	hyper
NW_005843567	13159	13339	8	0.84856	0.21981	0.62875	1.4627e-05	0.00040085	0.00201408	0.0129315	--	--	--	--	--	gene-LOC106723326	--	hyper
NW_005843880	3080	3133	5	0.9286	0.3	0.6286	0.0068415	0.012815	0.026085	0.0479469	--	--	--	--	--	--	--	hyper
NW_005841869	336157	336287	7	0.84286	0.21429	0.628571	0.0032752	0.0010051	0.020101	0.0158716	--	--	--	gene-GPSM1	--	--	--	hyper
NW_005842388	1303052	1303070	5	0.8615	0.2333	0.6282	0.0028795	0.01411	0.0184266	0.0479469	--	--	--	--	--	--	--	hyper
NW_005842261	1712855	1712956	5	0.8834	0.2556	0.6278	0.0038862	0.0068788	0.0208973	0.0322676	--	--	--	--	--	--	--	hyper
NW_005842708	814764	815146	5	0.8267	0.2	0.6267	0.0068415	0.0029091	0.026085	0.0267048	--	--	--	gene-EIF6	--	--	--	hyper
NW_005842834	447747	447888	5	0.96	0.3333	0.6267	0.0020892	0.0067069	0.0157582	0.0318308	--	--	--	--	--	--	--	hyper
NW_005841857	4595319	4595477	5	0.7181	0.0917	0.6264	0.0038862	0.013277	0.0208973	0.0479469	--	--	--	--	--	--	--	hyper
NW_005842430	1311594	1312030	5	0.8513	0.225	0.6263	0.0015047	0.014204	0.0137965	0.0479469	--	--	--	--	--	--	--	hyper
NW_005842791	83504	84128	5	0.8956	0.2696	0.626	0.0015047	0.0060044	0.0137965	0.0316587	gene-LOC106722866	--	gene-LOC106722866	--	gene-LOC106722866	--	--	hyper
NW_005842660	300651	300828	5	0.7826	0.1571	0.6255	7.5776e-05	0.0032616	0.0044952	0.0279309	--	--	--	--	--	--	--	hyper
NW_005842590	547752	548161	5	0.8467	0.2221	0.6246	0.0028795	0.005914	0.0184266	0.0316587	--	--	--	--	--	--	--	hyper
NW_005842753	119072	119636	7	0.89686	0.27293	0.623929	0.0012984	0.0020937	0.0132541	0.0239191	--	--	--	--	--	--	--	hyper
NW_005842163	727880	727961	5	0.7235	0.1	0.6235	0.0028795	0.00096429	0.0184266	0.0158716	--	--	--	gene-PLPP3	--	--	--	hyper
NW_005841866	4129563	4129819	5	0.8184	0.1958	0.6226	0.00072528	0.0010258	0.0105737	0.0158716	--	--	--	gene-EHBP1	--	--	--	hyper
NW_005841910	2533570	2533668	5	0.7389	0.1167	0.6222	0.0089307	0.014144	0.0293592	0.0479469	--	--	--	--	--	--	--	hyper
NW_005842626	317654	318249	5	0.8217	0.2	0.6217	0.011496	0.0060572	0.0328177	0.0316587	--	--	--	gene-ATG7	--	--	--	hyper
NW_005842324	1492809	1493786	5	0.9714	0.35	0.6214	0.0068415	0.01286	0.026085	0.0479469	--	--	--	gene-LOC102372483	--	--	--	hyper
NW_005842446	711992	712060	5	0.8702	0.25	0.6202	0.0038862	0.0026196	0.0208973	0.0255638	--	--	--	--	--	--	--	hyper
NW_005841833	1066246	1066431	5	0.92	0.3	0.62	0.0068415	0.013877	0.026085	0.0479469	--	--	--	gene-NCOR2	--	--	--	hyper
NW_005842443	57982	57987	5	0.64	0.02	0.62	0.0020892	0.0057223	0.0157582	0.0316587	--	--	--	--	--	--	--	hyper
NW_005843277	98519	98697	5	0.8	0.18	0.62	0.0089307	0.0062356	0.0293592	0.0316587	--	--	--	--	--	--	--	hyper
NW_005841837	3345804	3346276	8	0.87712	0.25781	0.619312	0.0032849	0.00084266	0.020101	0.0158716	--	--	--	--	--	--	--	hyper
NW_005841973	1579970	1580233	7	0.97621	0.35714	0.619071	0.0017814	0.0041479	0.0153816	0.0316587	--	--	--	gene-ATRN	--	--	--	hyper
NW_005842014	625388	625591	5	0.9187	0.3	0.6187	0.0068415	0.0065369	0.026085	0.0316631	--	--	--	--	--	--	--	hyper
NW_005841960	3137680	3138037	5	0.935	0.3167	0.6183	0.011496	0.013203	0.0328177	0.0479469	--	--	--	--	--	--	--	hyper
NW_005842644	381562	381608	5	0.6925	0.075	0.6175	1.0825e-05	0.00012621	0.00165861	0.00862616	--	--	--	gene-SND1	--	--	--	hyper
NW_005842547	3659	3719	5	0.9107	0.2933	0.6174	0.00072528	0.0062844	0.0105737	0.0316587	--	--	--	--	--	--	--	hyper
NW_005842089	1730034	1730772	10	0.9128	0.29715	0.61565	0.00039476	0.00014127	0.0085503	0.00862616	--	--	--	--	--	--	--	hyper
NW_005841925	750036	750097	5	0.815	0.2	0.615	0.005196	0.0026176	0.0231388	0.0255523	--	--	--	gene-LOC102385581	--	--	--	hyper
NW_005842631	345067	345177	5	0.6346	0.02	0.6146	0.0015047	0.0011144	0.0137965	0.0158716	--	--	--	--	--	--	--	hyper
NW_005841853	5514390	5514913	5	0.9	0.2857	0.6143	0.0038862	0.012915	0.0208973	0.0479469	--	--	--	--	--	--	--	hyper
NW_005841903	63210	63573	5	0.7133	0.1	0.6133	0.0015047	0.0028891	0.0137965	0.026557	--	--	--	gene-RASGEF1A	--	--	--	hyper
NW_005843632	5786	5849	5	0.8417	0.2286	0.6131	0.0038862	0.014562	0.0208973	0.0479469	--	--	--	--	--	--	--	hyper
NW_005842216	526337	526774	8	0.80037	0.1875	0.612875	0.00079562	0.00039954	0.0112476	0.0129315	--	--	--	gene-LOC102367873	--	--	--	hyper
NW_005842017	1394598	1394810	5	0.9125	0.3	0.6125	0.011496	0.013617	0.0328177	0.0479469	--	--	--	gene-LSS	--	--	--	hyper
NW_005842055	1366803	1367411	5	0.9522	0.34	0.6122	0.01469	0.0062129	0.0368799	0.0316587	--	--	--	gene-PRKG1	--	--	--	hyper
NW_005842381	311580	311609	5	0.9338	0.3223	0.6115	0.00032475	0.0010458	0.00749683	0.0158716	--	--	--	gene-LOC102387533	--	--	--	hyper
NW_005842133	1356510	1356856	5	0.7113	0.1	0.6113	0.0028795	0.0012474	0.0184266	0.0166482	--	--	--	gene-HTRA1	--	--	--	hyper
NW_005842548	685304	686089	5	0.8112	0.2	0.6112	0.0038862	0.0012055	0.0208973	0.0163287	--	--	--	gene-LOC102388286	--	--	--	hyper
NW_005842309	1127916	1128107	5	0.975	0.3639	0.6111	0.00032475	0.0011496	0.00749683	0.0159348	--	--	--	gene-MTMR8	--	--	--	hyper
NW_005843163	207051	207138	6	0.90275	0.29167	0.611083	0.0055596	0.010431	0.0243316	0.0436719	--	--	--	gene-PCNX1	--	--	--	hyper
NW_005841869	3804705	3805027	5	0.6607	0.05	0.6107	7.5776e-05	0.00037515	0.0044952	0.0129315	--	--	--	gene-PBX3	--	--	--	hyper
NW_005842052	2449090	2449332	7	0.84386	0.23357	0.610286	0.0011052	0.00096901	0.0118794	0.0158716	--	--	--	--	--	--	--	hyper
NW_005842706	355169	355391	5	0.7958	0.1869	0.6089	0.0015047	0.0010723	0.0137965	0.0158716	--	--	--	--	--	--	--	hyper
NW_005842263	364475	364490	6	0.66667	0.058333	0.608333	0.0082932	0.0052743	0.0293592	0.0316587	--	--	--	--	--	--	--	hyper
NW_005842036	1405127	1405830	5	0.975	0.3667	0.6083	0.011496	0.012945	0.0328177	0.0479469	--	--	--	--	--	--	--	hyper
NW_005842873	80265	80610	5	0.8583	0.25	0.6083	0.005196	0.0060312	0.0231388	0.0316587	--	--	--	--	--	--	--	hyper
NW_005842381	1346503	1346518	5	0.8501	0.243	0.6071	4.33e-05	0.0001253	0.00331723	0.00862616	--	--	--	--	--	--	--	hyper
NW_005843108	353336	353805	5	0.7987	0.1916	0.6071	0.00072528	0.0011258	0.0105737	0.0158716	--	--	--	gene-LOC102369699	--	--	--	hyper
NW_005842121	91283	92086	5	0.96	0.3533	0.6067	0.0015047	0.0010374	0.0137965	0.0158716	--	--	gene-MDGA2	gene-MDGA2	--	--	--	hyper
NW_005842625	143709	144376	5	0.9149	0.3091	0.6058	0.01469	0.0060065	0.0368799	0.0316587	--	--	--	--	--	--	--	hyper
NW_005841841	444660	444948	5	0.7734	0.1679	0.6055	0.00048713	0.0009833	0.00890422	0.0158716	--	--	--	gene-EFHC2	--	--	--	hyper
NW_005842457	560880	560895	5	0.9139	0.311	0.6029	0.0068415	0.0063321	0.026085	0.0316587	--	--	--	--	--	--	--	hyper
NW_005842518	974274	974535	6	0.90142	0.29858	0.602833	0.0036366	0.0051224	0.0208973	0.0316587	gene-CCNJ	--	--	gene-CCNJ	--	--	--	hyper
NW_005842843	448394	448716	5	0.7428	0.14	0.6028	0.0089307	0.0074766	0.0293592	0.0339823	--	--	--	--	--	--	--	hyper
NW_005842542	748121	748618	5	0.7775	0.175	0.6025	0.0028795	0.013085	0.0184266	0.0479469	--	--	--	gene-ZNF423	--	--	--	hyper
NW_005842420	857278	858074	5	0.8618	0.2594	0.6024	0.0028795	0.0064113	0.0184266	0.0316587	--	--	--	--	--	--	--	hyper
NW_005842108	1906023	1906318	5	0.889	0.2867	0.6023	0.005196	0.0068063	0.0231388	0.0320688	--	--	--	--	--	gene-FMNL2	--	hyper
NW_005842013	68921	68939	5	0.7022	0.1	0.6022	0.00048713	0.00012899	0.00890422	0.00862616	--	--	--	--	--	gene-PAK1	--	hyper
NW_005842767	304009	304075	7	0.6255	0.023786	0.601714	0.00019784	8.3753e-05	0.00589647	0.00862616	--	--	--	--	--	--	--	hyper
NW_005843325	171843	171922	5	0.8267	0.225	0.6017	0.005196	0.0030587	0.0231388	0.0278247	--	--	--	gene-LOC102377786	--	--	--	hyper
NW_005843024	328482	329310	5	0.8559	0.2545	0.6014	0.005196	0.0057875	0.0231388	0.0316587	--	--	--	--	--	--	--	hyper
NW_005842159	871841	872386	5	0.8759	0.275	0.6009	0.00105	0.003312	0.0115157	0.028208	--	--	--	--	--	--	--	hyper
NW_005841845	3482021	3482096	5	0.65	0.05	0.6	0.0089307	0.013479	0.0293592	0.0479469	--	--	--	--	--	--	--	hyper
NW_005841968	2630388	2630444	5	0.9	0.3	0.6	0.018543	0.0013132	0.0400884	0.0168176	--	--	--	--	--	--	--	hyper
NW_005842011	1426779	1427147	5	0.9	0.3	0.6	0.028806	0.0057906	0.0494807	0.0316587	gene-MAP3K4	--	--	--	--	gene-LOC102377482	--	hyper
NW_005843224	112888	112956	5	0.9	0.3	0.6	0.018543	0.0014384	0.0400884	0.0181583	--	--	--	--	--	--	--	hyper
NW_005843740	49356	49777	8	0.7875	0.1875	0.6	0.0015462	0.00082731	0.013908	0.0158716	gene-LOC102383340	--	gene-LOC102383340	gene-LOC102383340	--	--	--	hyper
NW_005842262	659538	659622	5	0.8322	0.2328	0.5994	0.00105	0.012877	0.0115157	0.0479469	--	--	--	--	--	--	--	hyper
NW_005842044	218236	219088	5	0.8267	0.2278	0.5989	0.0015047	0.007187	0.0137965	0.0330409	--	--	--	--	--	--	--	hyper
NW_005842137	1898013	1898398	5	0.7985	0.2	0.5985	0.005196	0.0028487	0.0231388	0.0263515	--	--	--	--	--	--	--	hyper
NW_005841868	4063077	4063112	5	0.7978	0.2	0.5978	0.0068415	0.0011021	0.026085	0.0158716	gene-MTMR3	--	--	--	--	--	--	hyper
NW_005841891	28856	28971	5	0.7833	0.1857	0.5976	0.0028795	0.0060441	0.0184266	0.0316587	--	--	--	--	--	--	--	hyper
NW_005841857	67115	67634	5	0.9297	0.3323	0.5974	2.165e-05	0.0013581	0.00234157	0.0172351	--	--	--	--	--	--	--	hyper
NW_005842253	355669	356285	5	0.9367	0.34	0.5967	0.011496	0.0062402	0.0328177	0.0316587	--	--	--	--	--	--	--	hyper
NW_005842846	594031	594119	5	0.9371	0.3404	0.5967	0.00032475	0.0062755	0.00749683	0.0316587	--	--	--	--	--	--	--	hyper
NW_005842006	1972891	1973004	6	0.76275	0.16667	0.596083	0.0082932	0.0052469	0.0293592	0.0316587	--	--	--	--	--	--	--	hyper
NW_005842163	1735257	1735563	5	0.9625	0.3666	0.5959	0.0068415	0.006665	0.026085	0.031809	--	--	--	--	--	--	--	hyper
NW_005842422	573893	574130	7	0.81014	0.21429	0.595857	0.0076996	9.5714e-05	0.0285488	0.00862616	--	--	--	--	--	--	--	hyper
NW_005842579	36494	36595	5	0.8803	0.2847	0.5956	0.00072528	0.0058352	0.0105737	0.0316587	--	--	--	--	--	--	--	hyper
NW_005842036	338341	339029	5	0.7953	0.2	0.5953	0.0015047	0.01282	0.0137965	0.0479469	--	--	--	gene-LOC102368354	--	--	--	hyper
NW_005841939	2069923	2070124	7	0.66664	0.071429	0.595214	0.00019784	3.7641e-05	0.00589647	0.00545024	--	--	--	--	--	--	--	hyper
NW_005843197	140198	140258	7	0.95714	0.36193	0.595214	7.7663e-05	8.1968e-05	0.0045121	0.00862616	--	--	--	--	--	--	gene-PRRG4	hyper
NW_005842083	2045801	2045880	5	0.6391	0.0444	0.5947	1.0825e-05	1.4332e-05	0.00165861	0.0044354	--	--	--	--	--	--	--	hyper
NW_005842239	1196991	1197471	5	0.8446	0.25	0.5946	0.0038862	0.0071495	0.0208973	0.0329507	--	--	--	--	--	--	--	hyper
NW_005842196	1789919	1790198	5	0.6944	0.1	0.5944	0.0020892	0.0011224	0.0157582	0.0158716	--	--	--	--	--	--	--	hyper
NW_005843522	31668	31779	5	0.7856	0.1916	0.594	0.0015047	0.0009914	0.0137965	0.0158716	--	--	--	--	--	--	--	hyper
NW_005841908	3192206	3192320	8	0.875	0.28125	0.59375	0.00079562	0.0031855	0.0112476	0.027847	gene-CUNH11orf97	--	--	gene-CUNH11orf97	--	--	--	hyper
NW_005841956	2312497	2313341	5	0.8434	0.25	0.5934	0.005196	0.0033169	0.0231388	0.028242	--	--	--	--	--	--	--	hyper
NW_005842030	1783706	1784239	5	0.8933	0.3	0.5933	0.01469	0.0064397	0.0368799	0.0316587	--	--	--	--	--	--	--	hyper
NW_005843127	307665	308165	5	0.919	0.3258	0.5932	0.0038862	0.0060494	0.0208973	0.0316587	gene-LOC102379571	gene-LOC102379571	--	--	--	--	--	hyper
NW_005841871	3181911	3182057	5	0.9431	0.35	0.5931	0.011496	0.006805	0.0328177	0.0320688	--	--	--	gene-PPP2R2C	--	--	--	hyper
NW_005843084	368253	368732	5	0.8431	0.25	0.5931	0.0089307	0.013624	0.0293592	0.0479469	--	--	--	--	--	--	--	hyper
NW_005842076	147594	148840	5	0.9113	0.3183	0.593	0.0015047	0.0057357	0.0137965	0.0316587	--	--	--	gene-NKD1	--	--	--	hyper
NW_005842555	188639	188765	5	0.933	0.34	0.593	0.011496	0.013342	0.0328177	0.0479469	--	--	--	gene-CLINT1	--	--	--	hyper
NW_005841914	3199778	3199802	5	0.726	0.1333	0.5927	0.00072528	0.0011375	0.0105737	0.015894	--	--	--	--	--	--	--	hyper
NW_005842247	705699	706563	8	0.9445	0.35212	0.592375	0.001042	0.0008436	0.0115157	0.0158716	--	--	--	--	--	--	--	hyper
NW_005842173	205248	205541	5	0.7977	0.2057	0.592	0.00072528	0.0025555	0.0105737	0.0254113	gene-KLHL40	--	--	--	--	--	--	hyper
NW_005841837	1029379	1029786	5	0.9085	0.3167	0.5918	0.005196	0.0057488	0.0231388	0.0316587	--	--	--	--	--	--	--	hyper
NW_005842126	1332999	1333075	5	0.8251	0.2333	0.5918	0.0089307	0.0062222	0.0293592	0.0316587	--	--	--	--	--	--	--	hyper
NW_005843457	3182	3487	5	0.76	0.1682	0.5918	0.005196	0.0010409	0.0231388	0.0158716	--	--	--	--	--	--	--	hyper
NW_005842981	412221	412309	5	0.7917	0.2	0.5917	0.005196	0.001025	0.0231388	0.0158716	--	--	--	--	--	--	--	hyper
NW_005842039	1441603	1441899	10	0.64155	0.05	0.59155	2.2039e-06	6.1974e-07	0.00165861	0.00161427	--	--	--	--	--	--	--	hyper
NW_005842345	646538	646718	5	0.6663	0.075	0.5913	0.0028795	0.0067051	0.0184266	0.0318308	--	--	--	--	gene-LOC102375626	--	--	hyper
NW_005841976	2154500	2155025	5	0.8242	0.2333	0.5909	0.0015047	0.0066838	0.0137965	0.0318119	--	--	--	--	--	--	--	hyper
NW_005842715	321099	321219	5	0.9909	0.4	0.5909	0.0068415	0.0060641	0.026085	0.0316587	--	--	--	--	--	--	--	hyper
NW_005842524	847046	847180	5	0.9	0.3095	0.5905	0.0020892	0.0059026	0.0157582	0.0316587	--	--	--	gene-CAMK2D	--	--	--	hyper
NW_005842308	1253598	1254001	5	0.757	0.1667	0.5903	4.33e-05	0.00015602	0.00331723	0.00862616	--	--	--	gene-SUPT20H	--	--	--	hyper
NW_005842768	718725	718965	5	0.6976	0.1075	0.5901	0.005196	0.013131	0.0231388	0.0479469	--	--	--	--	--	--	--	hyper
NW_005841898	2743777	2743796	5	0.84	0.25	0.59	0.00032475	0.00037729	0.00749683	0.0129315	--	--	--	--	--	--	--	hyper
NW_005842092	1264222	1264315	5	0.7787	0.1888	0.5899	0.00032475	0.0060925	0.00749683	0.0316587	--	--	--	--	--	--	--	hyper
NW_005841836	6422508	6422916	5	0.8886	0.2993	0.5893	0.0028795	0.013006	0.0184266	0.0479469	--	--	--	--	--	--	gene-PLCB1	hyper
NW_005842877	547125	547541	5	0.9392	0.35	0.5892	0.01469	0.013419	0.0368799	0.0479469	--	--	--	gene-LOC102381934	--	--	--	hyper
NW_005842703	108134	108418	5	0.9473	0.3583	0.589	0.005196	0.00618	0.0231388	0.0316587	--	--	--	--	gene-LOC102384716	--	--	hyper
NW_005841910	1498608	1498876	5	0.95	0.3621	0.5879	0.00020568	0.00099997	0.00589647	0.0158716	--	--	--	gene-CNTN3	--	--	--	hyper
NW_005842096	2054667	2054706	5	0.7712	0.1833	0.5879	4.33e-05	0.00044534	0.00331723	0.013272	--	--	--	--	--	gene-LDLRAD4	--	hyper
NW_005842112	722658	722866	5	0.7949	0.2071	0.5878	1.0825e-05	5.0103e-05	0.00165861	0.00673421	--	--	--	--	--	--	--	hyper
NW_005842572	845946	846285	7	0.68771	0.1	0.587714	0.00028357	0.00019786	0.00741099	0.00862616	--	--	--	--	--	--	--	hyper
NW_005841908	4090173	4090426	5	0.9607	0.3733	0.5874	0.0038862	0.012842	0.0208973	0.0479469	--	--	--	--	--	--	--	hyper
NW_005843454	109896	110502	5	0.8905	0.3034	0.5871	0.00072528	0.0057895	0.0105737	0.0316587	--	--	--	--	--	--	gene-LOC102385493	hyper
NW_005842438	907893	908636	5	0.9333	0.3464	0.5869	0.0028795	0.014208	0.0184266	0.0479469	--	--	--	--	--	--	--	hyper
NW_005842519	1082371	1082897	5	0.6868	0.1	0.5868	0.0020892	0.0010112	0.0157582	0.0158716	--	--	--	--	gene-LOC112551595	--	gene-AP5S1	hyper
NW_005842479	732898	733403	7	0.72864	0.14286	0.585786	0.00093887	3.5945e-05	0.0115157	0.00545024	--	--	--	--	--	gene-FGF13	--	hyper
NW_005842335	197974	198048	5	0.6857	0.1	0.5857	0.00105	0.001056	0.0115157	0.0158716	--	--	--	--	--	--	--	hyper
NW_005842345	297378	297800	5	0.7857	0.2	0.5857	0.005196	0.0025054	0.0231388	0.0253763	--	--	--	--	--	--	--	hyper
NW_005841840	896807	896869	5	0.7349	0.15	0.5849	0.00105	0.00099116	0.0115157	0.0158716	--	--	--	--	--	--	--	hyper
NW_005842157	1681382	1681760	7	0.85786	0.27379	0.584071	0.0017814	0.00096577	0.0153816	0.0158716	--	--	--	--	--	--	--	hyper
NW_005841902	1728225	1728544	7	0.88393	0.3	0.583929	0.00067354	0.0041209	0.0105737	0.0316587	--	--	--	--	--	--	--	hyper
NW_005842438	1307713	1307826	5	0.8839	0.3	0.5839	0.01469	0.0075006	0.0368799	0.0340616	--	--	--	--	--	--	--	hyper
NW_005841844	1991478	1991507	5	0.9001	0.3166	0.5835	0.0028795	0.0010155	0.0184266	0.0158716	--	--	--	--	gene-TMEM173	--	--	hyper
NW_005842165	673597	673728	5	0.7834	0.2	0.5834	0.0015047	0.014063	0.0137965	0.0479469	--	--	--	--	--	--	--	hyper
NW_005842419	270839	271123	5	0.9417	0.3583	0.5834	0.011496	0.014966	0.0328177	0.0479469	--	--	--	--	--	--	--	hyper
NW_005843765	13481	13502	5	0.7834	0.2	0.5834	0.011496	0.0031399	0.0328177	0.027847	gene-LOC102371017	--	--	--	--	--	--	hyper
NW_005842323	254552	254618	7	0.9405	0.35714	0.583357	0.002821	0.0042099	0.0184266	0.0316587	--	--	--	gene-MAN1A2	--	--	--	hyper
NW_005843018	277911	278348	5	0.8833	0.3	0.5833	0.011496	0.0059781	0.0328177	0.0316587	--	--	--	gene-BMP5	--	--	--	hyper
NW_005841920	3735384	3735555	5	0.8883	0.3054	0.5829	0.0038862	0.0011325	0.0208973	0.0158809	--	--	--	gene-CLOCK	--	--	--	hyper
NW_005842916	173000	173084	5	0.8268	0.2444	0.5824	0.00048713	0.00016673	0.00890422	0.00862616	--	--	--	--	--	--	--	hyper
NW_005841917	2849016	2849107	5	0.7222	0.14	0.5822	0.011496	0.0058985	0.0328177	0.0316587	--	--	--	--	--	--	--	hyper
NW_005844604	218	278	5	0.8219	0.24	0.5819	0.0068415	0.013037	0.026085	0.0479469	--	--	--	--	--	--	--	hyper
NW_005842707	170167	170198	5	0.9667	0.385	0.5817	0.0001299	0.00097348	0.00490373	0.0158716	--	--	--	--	--	gene-KIAA1958	--	hyper
NW_005842529	258740	258903	5	0.837	0.2555	0.5815	0.00105	0.0068801	0.0115157	0.0322676	--	--	--	gene-ETV6	--	--	--	hyper
NW_005842559	667473	667701	5	0.9322	0.3508	0.5814	0.0038862	0.006733	0.0208973	0.0318966	--	--	--	--	--	--	--	hyper
NW_005843326	118184	118679	5	0.7889	0.2075	0.5814	0.0089307	0.014377	0.0293592	0.0479469	--	--	--	gene-DCHS2	--	--	--	hyper
NW_005842659	575153	575232	5	0.806	0.2248	0.5812	0.0020892	0.0060974	0.0157582	0.0316587	--	--	--	gene-NFKB1	--	--	--	hyper
NW_005841845	1785057	1785539	5	0.9808	0.4	0.5808	0.011496	0.013368	0.0328177	0.0479469	--	--	--	--	--	--	--	hyper
NW_005841873	548655	548937	5	0.8305	0.25	0.5805	0.011496	0.0010912	0.0328177	0.0158716	--	--	--	--	--	--	--	hyper
NW_005841873	2434177	2434455	5	0.7805	0.2	0.5805	0.0068415	0.0011568	0.026085	0.0159992	--	--	--	gene-ADGRD1	--	--	--	hyper
NW_005842573	977443	977915	5	0.8966	0.3161	0.5805	0.0068415	0.013214	0.026085	0.0479469	--	--	--	--	--	--	--	hyper
NW_005841920	1124278	1124819	5	0.9125	0.3322	0.5803	0.005196	0.014824	0.0231388	0.0479469	--	--	--	gene-FRYL	--	--	--	hyper
NW_005842035	248834	249048	5	0.8001	0.22	0.5801	0.0038862	0.0060535	0.0208973	0.0316587	--	--	--	--	--	--	--	hyper
NW_005843898	10287	10319	5	0.8582	0.2781	0.5801	0.0068415	0.001144	0.026085	0.0159172	--	--	--	--	--	--	--	hyper
NW_005841829	982629	982784	5	0.7766	0.1967	0.5799	0.0028795	0.013231	0.0184266	0.0479469	--	--	--	--	--	--	--	hyper
NW_005841890	2371100	2371487	5	0.8592	0.28	0.5792	0.0020892	0.0062693	0.0157582	0.0316587	--	--	--	--	--	--	--	hyper
NW_005841923	396077	396408	5	0.7502	0.1714	0.5788	0.0028795	0.0069755	0.0184266	0.0325083	--	--	--	--	--	--	--	hyper
NW_005842283	202539	202684	5	0.7214	0.1426	0.5788	0.0020892	0.0033313	0.0157582	0.0283337	--	--	--	--	--	--	--	hyper
NW_005841853	4274201	4274385	5	0.8584	0.2804	0.578	0.005196	0.013354	0.0231388	0.0479469	--	--	--	--	--	--	--	hyper
NW_005843481	22479	22523	5	0.9473	0.37	0.5773	0.00020568	0.00039602	0.00589647	0.0129315	--	--	--	--	--	--	--	hyper
NW_005842628	467516	467586	16	0.59325	0.015969	0.577281	1.5066e-10	5.0071e-11	4.70918e-06	1.56507e-06	--	--	--	gene-SH3RF3	--	--	--	hyper
NW_005842568	1042331	1042864	5	0.8417	0.2646	0.5771	0.00105	0.013507	0.0115157	0.0479469	--	--	--	--	--	--	--	hyper
NW_005842317	655536	655562	5	0.9267	0.35	0.5767	0.01469	0.013759	0.0368799	0.0479469	--	--	--	--	--	--	--	hyper
NW_005841941	3224365	3224816	5	0.9083	0.3317	0.5766	0.00048713	0.0024233	0.00890422	0.0253763	--	--	--	--	--	--	--	hyper
NW_005841938	59428	59475	5	0.9334	0.3571	0.5763	0.011496	0.005965	0.0328177	0.0316587	--	--	--	--	gene-RAB37	--	--	hyper
NW_005842600	284368	284431	5	0.7536	0.1778	0.5758	0.0028795	0.0061182	0.0184266	0.0316587	--	--	--	--	--	--	--	hyper
NW_005841936	1102355	1102436	5	0.8667	0.2916	0.5751	0.0038862	0.0058604	0.0208973	0.0316587	--	--	--	gene-LIX1	--	--	--	hyper
NW_005842012	1674344	1674661	5	0.775	0.2	0.575	0.01469	0.0062663	0.0368799	0.0316587	--	--	--	gene-OXR1	--	--	--	hyper
NW_005842099	1153902	1154379	5	0.9635	0.3885	0.575	0.0020892	0.0059354	0.0157582	0.0316587	--	--	--	--	--	--	--	hyper
NW_005841850	4069103	4069193	5	0.5831	0.0083	0.5748	1.0825e-05	0.00047295	0.00165861	0.0136627	--	--	--	--	--	gene-NOS2	--	hyper
NW_005842317	450346	450446	5	0.8847	0.3104	0.5743	2.165e-05	0.00012909	0.00234157	0.00862616	--	--	--	gene-UBR5	--	--	--	hyper
NW_005842482	352960	353315	5	0.9243	0.35	0.5743	0.01469	0.013152	0.0368799	0.0479469	--	--	--	--	--	--	--	hyper
NW_005842216	508772	509803	9	0.81494	0.24072	0.574222	0.0013959	0.00067093	0.0137965	0.0158716	--	--	--	gene-LOC102367873	--	--	--	hyper
NW_005842169	999721	1000342	7	0.66907	0.095214	0.573857	0.00093887	0.00098603	0.0115157	0.0158716	--	--	--	--	--	--	--	hyper
NW_005842382	786990	787052	5	0.872	0.2984	0.5736	0.00048713	0.00036092	0.00890422	0.0129315	--	--	--	--	--	--	--	hyper
NW_005842488	751821	752243	5	0.865	0.2915	0.5735	0.00105	0.013382	0.0115157	0.0479469	--	--	--	gene-KCNQ4	--	--	--	hyper
NW_005841964	2118240	2118534	6	0.82342	0.25	0.573417	0.002914	0.0051063	0.0184266	0.0316587	--	--	--	gene-UGGT2	--	--	--	hyper
NW_005842107	726548	727076	5	0.8476	0.275	0.5726	0.0038862	0.0060447	0.0208973	0.0316587	--	--	--	--	--	gene-TENM1	--	hyper
NW_005842540	815945	816046	5	0.6056	0.0333	0.5723	0.0068415	0.013286	0.026085	0.0479469	--	--	--	--	--	--	--	hyper
NW_005842452	9668	9737	5	0.5967	0.025	0.5717	0.0068415	0.013487	0.026085	0.0479469	--	--	--	gene-HOXC10	--	--	--	hyper
NW_005842375	1348137	1348597	5	0.8565	0.285	0.5715	0.00032475	0.00049857	0.00749683	0.0141929	--	--	--	--	--	--	--	hyper
NW_005844354	2705	2885	8	0.87462	0.30312	0.5715	3.9894e-05	0.00082309	0.00331723	0.0158716	--	--	gene-LOC102387914	gene-LOC102387914	--	--	gene-LOC102387914	hyper
NW_005842899	427320	427336	5	0.896	0.325	0.571	0.028806	0.012833	0.0494807	0.0479469	--	--	--	gene-TSPAN11	--	--	--	hyper
NW_005842204	721202	721223	8	0.76881	0.19787	0.570937	0.00045649	0.00082294	0.00890422	0.0158716	--	--	--	--	--	--	--	hyper
NW_005841899	3657539	3657626	5	0.7704	0.2	0.5704	0.005196	0.00099884	0.0231388	0.0158716	--	--	--	gene-THSD7B	--	--	--	hyper
NW_005843021	445339	445806	9	0.97039	0.4	0.570389	0.0036056	0.0077318	0.0208973	0.0342578	--	--	--	--	--	--	--	hyper
NW_005843447	2233	2506	7	0.71314	0.14286	0.570286	0.00093887	0.00095702	0.0115157	0.0158716	--	--	--	--	--	--	--	hyper
NW_005841925	1002603	1003260	6	0.76758	0.19758	0.57	0.00020117	0.0025441	0.00589647	0.0254113	--	--	--	--	--	--	--	hyper
NW_005842334	236022	236362	5	0.95	0.38	0.57	0.0038862	0.0027302	0.0208973	0.0257584	--	--	--	gene-MALRD1	--	--	--	hyper
NW_005842625	158360	158579	5	0.9542	0.3856	0.5686	0.0028795	0.013768	0.0184266	0.0479469	--	--	--	--	--	--	--	hyper
NW_005841855	200451	201186	5	0.8625	0.2943	0.5682	0.0089307	0.006513	0.0293592	0.0316631	--	--	--	--	--	--	--	hyper
NW_005841914	3969482	3970106	5	0.638	0.07	0.568	0.00072528	0.0024674	0.0105737	0.0253763	gene-PRDM2	--	--	--	--	gene-PRDM2	--	hyper
NW_005841980	1844873	1845065	5	0.8929	0.3249	0.568	0.0020892	0.0027775	0.0157582	0.0258867	gene-NMUR2	--	--	--	--	--	--	hyper
NW_005842116	999206	999365	5	0.8679	0.3	0.5679	0.01469	0.00595	0.0368799	0.0316587	--	--	--	--	--	--	--	hyper
NW_005842808	209931	210114	5	0.8597	0.2918	0.5679	7.5776e-05	0.00045469	0.0044952	0.0133514	--	--	--	--	--	gene-SLC23A2	--	hyper
NW_005841849	5418878	5419699	5	0.8389	0.2714	0.5675	0.005196	0.0069628	0.0231388	0.0324685	--	--	--	gene-LOC102384482	--	--	--	hyper
NW_005842034	711653	712402	5	0.98	0.4125	0.5675	0.0068415	0.0064515	0.026085	0.0316587	--	--	--	--	--	--	--	hyper
NW_005842127	1973174	1973185	5	0.7897	0.2222	0.5675	0.0028795	0.0025046	0.0184266	0.0253763	gene-LOC102369559	--	--	--	--	--	--	hyper
NW_005842982	491967	492018	5	0.8936	0.3267	0.5669	0.0068415	0.0026386	0.026085	0.0256058	--	--	--	--	--	--	--	hyper
NW_005841847	5078062	5078618	5	0.9167	0.35	0.5667	0.00105	0.0066333	0.0115157	0.0317869	--	--	--	--	--	--	--	hyper
NW_005841909	3025086	3025149	5	0.75	0.1833	0.5667	0.011496	0.013332	0.0328177	0.0479469	--	--	--	gene-ESR2	--	--	--	hyper
NW_005842029	536059	536544	5	0.9417	0.375	0.5667	0.011496	0.0057323	0.0328177	0.0316587	--	--	--	gene-FRMPD4	--	--	--	hyper
NW_005843079	132139	132161	5	0.8666	0.3	0.5666	0.011496	0.0062801	0.0328177	0.0316587	--	--	--	--	--	--	--	hyper
NW_005841845	3410936	3411913	5	0.7281	0.1625	0.5656	0.0038862	0.012861	0.0208973	0.0479469	--	--	--	--	--	--	--	hyper
NW_005842093	642742	642968	5	0.8245	0.2592	0.5653	0.0020892	0.0061688	0.0157582	0.0316587	--	--	--	--	--	--	--	hyper
NW_005843228	175729	175754	7	0.85079	0.28571	0.565071	0.0043891	0.00097803	0.0229915	0.0158716	--	--	--	--	--	--	--	hyper
NW_005841957	2447269	2447448	5	0.8233	0.2583	0.565	0.0038862	0.0024132	0.0208973	0.0253763	--	--	--	--	--	--	--	hyper
NW_005842495	843783	844035	5	0.7979	0.2333	0.5646	0.0015047	0.013317	0.0137965	0.0479469	--	--	--	--	--	--	--	hyper
NW_005842762	414483	415075	5	0.7274	0.1629	0.5645	0.0015047	0.00644	0.0137965	0.0316587	--	--	--	--	--	--	--	hyper
NW_005842294	1553564	1554477	5	0.814	0.25	0.564	0.0068415	0.013038	0.026085	0.0479469	--	--	--	--	--	--	--	hyper
NW_005842492	58990	59049	5	0.8638	0.3	0.5638	0.028806	0.0058699	0.0494807	0.0316587	--	--	--	--	--	--	--	hyper
NW_005841986	1300178	1300529	5	0.7045	0.141	0.5635	0.00072528	0.0069968	0.0105737	0.0325639	gene-PCGF6	--	--	gene-TAF5	--	--	--	hyper
NW_005841856	4678695	4679434	5	0.9267	0.3633	0.5634	0.0038862	0.013123	0.0208973	0.0479469	--	--	--	gene-ADAMTS18	--	--	--	hyper
NW_005844265	3233	3287	5	0.98	0.4166	0.5634	0.0068415	0.0061039	0.026085	0.0316587	--	--	--	--	--	--	--	hyper
NW_005842842	438091	438689	5	0.7633	0.2	0.5633	0.01469	0.0059255	0.0368799	0.0316587	--	--	--	--	--	--	--	hyper
NW_005844707	179	216	5	0.58	0.0167	0.5633	1.0825e-05	0.00037383	0.00165861	0.0129315	--	--	--	--	--	--	--	hyper
NW_005843129	312866	313160	5	0.825	0.2619	0.5631	0.0038862	0.0063423	0.0208973	0.0316587	--	--	--	--	--	--	--	hyper
NW_005842039	1331972	1332086	5	0.8714	0.3086	0.5628	0.0068415	0.014122	0.026085	0.0479469	--	--	--	--	--	--	--	hyper
NW_005841870	3078481	3079127	8	0.70312	0.14062	0.5625	0.0011901	0.010935	0.0124955	0.0437359	--	--	--	--	--	--	--	hyper
NW_005842008	198616	199276	8	0.72919	0.16669	0.5625	0.0022672	0.0032171	0.0168929	0.027847	--	--	--	--	--	--	--	hyper
NW_005842159	1536894	1537417	5	0.88	0.3176	0.5624	0.028806	0.0071143	0.0494807	0.0328709	--	--	--	--	--	--	--	hyper
NW_005842132	1742481	1742645	12	0.68158	0.11963	0.561958	6.9542e-06	2.6941e-07	0.00165861	0.00105262	--	--	--	--	--	--	--	hyper
NW_005841951	294259	294859	7	0.776	0.21429	0.561714	0.0032752	0.00096089	0.020101	0.0158716	--	--	--	--	--	--	--	hyper
NW_005842126	1588582	1588691	5	0.9614	0.4	0.5614	0.011496	0.0063065	0.0328177	0.0316587	--	--	--	--	--	--	--	hyper
NW_005842020	1318455	1319238	5	0.8608	0.3	0.5608	0.0089307	0.014387	0.0293592	0.0479469	--	--	--	--	--	--	--	hyper
NW_005842390	1025862	1025904	5	0.9105	0.35	0.5605	0.028806	0.0058662	0.0494807	0.0316587	--	--	--	gene-CEPT1	--	--	--	hyper
NW_005842112	74557	75033	5	0.9132	0.353	0.5602	0.0038862	0.0058536	0.0208973	0.0316587	--	--	--	--	--	--	--	hyper
NW_005841977	1305995	1306503	5	0.8933	0.3333	0.56	0.018543	0.014852	0.0400884	0.0479469	--	--	--	--	--	--	--	hyper
NW_005842076	16846	17021	7	0.88071	0.32143	0.559286	0.0076996	0.0020237	0.0285488	0.0236909	--	--	--	--	--	--	--	hyper
NW_005842094	240313	240863	5	0.7086	0.15	0.5586	0.00105	0.001308	0.0115157	0.0168176	--	--	--	gene-BMP7	--	--	--	hyper
NW_005842168	81372	81589	5	0.83	0.2714	0.5586	0.0089307	0.0065373	0.0293592	0.0316631	--	--	--	gene-SHISAL2A	--	--	--	hyper
NW_005842175	1398411	1398426	7	0.62079	0.062214	0.558571	6.7041e-06	1.981e-06	0.00165861	0.00221143	--	--	--	gene-RBFOX2	--	--	--	hyper
NW_005841947	243443	244004	7	0.81243	0.254	0.558429	0.005066	0.0009653	0.0231388	0.0158716	--	--	--	gene-LOC102388003	--	--	--	hyper
NW_005841974	2443721	2444097	7	0.82579	0.26786	0.557929	0.002821	0.0020411	0.0184266	0.0236953	--	--	--	--	--	--	--	hyper
NW_005842832	59704	59773	5	0.8454	0.2875	0.5579	0.0068415	0.0059733	0.026085	0.0316587	--	--	--	--	--	--	--	hyper
NW_005843273	129911	130509	6	0.88958	0.332	0.557583	0.0014326	0.0024478	0.0137965	0.0253763	--	--	gene-ASPM	--	--	--	--	hyper
NW_005842182	1551721	1552073	5	0.7644	0.2069	0.5575	0.0038862	0.0069372	0.0208973	0.0324217	--	--	--	gene-CBR4	--	--	--	hyper
NW_005841890	948003	948153	5	0.8398	0.2826	0.5572	0.0068415	0.0057613	0.026085	0.0316587	--	--	--	--	--	--	--	hyper
NW_005841877	2740682	2740695	5	0.7071	0.15	0.5571	0.0015047	0.0024382	0.0137965	0.0253763	--	--	--	gene-ITGA1	--	--	--	hyper
NW_005841986	1920476	1920790	6	0.71533	0.15833	0.557	0.00085794	0.0010623	0.0115157	0.0158716	--	--	--	gene-SH3PXD2A	--	--	--	hyper
NW_005843138	205458	206560	5	0.8527	0.2958	0.5569	0.0015047	0.0058322	0.0137965	0.0316587	--	--	--	--	--	--	--	hyper
NW_005841954	1120311	1120457	5	0.7567	0.2	0.5567	0.0038862	0.0011079	0.0208973	0.0158716	--	--	--	--	--	--	--	hyper
NW_005842637	795069	795185	5	0.9334	0.3767	0.5567	0.011496	0.013874	0.0328177	0.0479469	--	--	--	--	--	--	--	hyper
NW_005842057	677982	678101	5	0.8278	0.2714	0.5564	0.01469	0.0060694	0.0368799	0.0316587	--	--	--	gene-SNTG2	--	--	--	hyper
NW_005842904	289446	289640	5	0.645	0.0886	0.5564	7.5776e-05	0.00049841	0.0044952	0.0141929	gene-LOC102382766	--	--	--	--	--	--	hyper
NW_005841874	2745577	2746487	5	0.8743	0.3182	0.5561	0.023231	0.012907	0.0451827	0.0479469	--	--	--	--	--	--	--	hyper
NW_005842295	477020	477104	5	0.8319	0.276	0.5559	1.0825e-05	0.00017766	0.00165861	0.00862616	--	--	--	gene-LOC112551021	--	--	--	hyper
NW_005842645	602568	602718	5	0.855	0.3	0.555	0.028806	0.014353	0.0494807	0.0479469	--	--	--	--	--	--	--	hyper
NW_005843706	35259	35339	5	0.905	0.35	0.555	0.028806	0.0058106	0.0494807	0.0316587	--	--	--	--	--	--	--	hyper
NW_005842190	805723	805740	7	0.9595	0.40486	0.554643	0.0012984	0.0020798	0.0132541	0.0238217	--	--	--	gene-MGAT4A	--	--	--	hyper
NW_005843447	107168	107533	8	0.70963	0.15625	0.553375	0.00010362	0.00040829	0.00490373	0.0129403	gene-LOC102380306	gene-LOC102380306	--	--	--	--	--	hyper
NW_005842075	1336813	1337079	5	0.82	0.2667	0.5533	0.0028795	0.0059977	0.0184266	0.0316587	--	--	--	--	--	--	--	hyper
NW_005842190	309883	310417	5	0.95	0.3967	0.5533	0.011496	0.014468	0.0328177	0.0479469	--	--	--	gene-TMEM131	--	--	--	hyper
NW_005842197	1863150	1863244	5	0.57	0.0167	0.5533	0.00020568	0.00038603	0.00589647	0.0129315	--	--	--	gene-DNAI1	--	--	--	hyper
NW_005841886	2572449	2573293	6	0.90725	0.35417	0.553083	0.017271	0.0052541	0.0400884	0.0316587	--	--	--	gene-KCNH6	--	--	--	hyper
NW_005841903	2293919	2294320	7	0.87657	0.3235	0.553071	0.000796	0.00096964	0.0112476	0.0158716	--	--	--	--	--	--	--	hyper
NW_005842551	12905	12984	5	0.6689	0.1162	0.5527	0.00020568	0.00012952	0.00589647	0.00862616	--	--	--	--	--	--	--	hyper
NW_005842284	857691	857738	5	0.6929	0.1404	0.5525	0.0020892	0.0010771	0.0157582	0.0158716	--	--	--	gene-LARGE1	--	--	--	hyper
NW_005843592	43995	44082	7	0.65307	0.10064	0.552429	1.0291e-05	5.1291e-06	0.00165861	0.0029353	--	--	--	--	--	--	--	hyper
NW_005841981	2878008	2878060	5	0.8024	0.25	0.5524	0.00072528	0.0012997	0.0105737	0.0168176	--	--	--	--	--	--	--	hyper
NW_005842019	2020968	2021042	5	0.8524	0.3	0.5524	0.023231	0.0057579	0.0451827	0.0316587	--	--	--	--	--	--	--	hyper
NW_005842424	850599	850766	5	0.8018	0.25	0.5518	0.0068415	0.013427	0.026085	0.0479469	--	--	--	gene-RNF150	--	--	--	hyper
NW_005841868	3632398	3632618	7	0.78993	0.23814	0.551786	0.0012984	0.0020392	0.0132541	0.0236953	--	--	--	--	--	--	--	hyper
NW_005843088	117550	118054	5	0.7914	0.24	0.5514	0.00072528	0.00013923	0.0105737	0.00862616	--	--	--	--	--	--	--	hyper
NW_005841983	599775	600228	5	0.8763	0.325	0.5513	0.028806	0.0057904	0.0494807	0.0316587	--	--	--	gene-MAP3K15	--	--	--	hyper
NW_005844368	5787	5903	7	0.57029	0.019071	0.551214	0.00016475	0.00095824	0.00568387	0.0158716	--	--	--	--	--	--	--	hyper
NW_005842611	202961	203511	5	0.7012	0.15	0.5512	0.00105	0.0066388	0.0115157	0.0317977	--	--	--	--	--	--	--	hyper
NW_005842079	874060	874266	5	0.817	0.2667	0.5503	0.018543	0.0061609	0.0400884	0.0316587	--	--	--	--	--	--	--	hyper
NW_005842028	1469255	1469292	5	0.85	0.3	0.55	0.023231	0.0060053	0.0451827	0.0316587	--	--	--	--	--	--	--	hyper
NW_005842127	1863248	1863787	5	0.92	0.37	0.55	0.00020568	0.00014888	0.00589647	0.00862616	--	--	--	--	--	--	--	hyper
NW_005842230	517452	518180	5	0.95	0.4	0.55	0.011496	0.012861	0.0328177	0.0479469	--	--	--	gene-SLC9A9	--	--	--	hyper
NW_005842399	956755	957090	5	0.95	0.4	0.55	0.028806	0.0069342	0.0494807	0.032419	--	--	--	gene-CFAP77	--	--	--	hyper
NW_005842417	398964	399009	5	0.96	0.41	0.55	0.011496	0.013363	0.0328177	0.0479469	--	--	--	--	--	--	--	hyper
NW_005842991	7639	7701	5	0.77	0.22	0.55	0.0038862	0.0027697	0.0208973	0.0258867	--	--	--	--	--	--	--	hyper
NW_005843007	220264	221040	7	0.76429	0.21429	0.55	0.0088183	0.0040876	0.0293592	0.0316587	--	--	--	--	--	--	--	hyper
NW_005842814	319694	319783	5	0.9637	0.4143	0.5494	0.0028795	0.0063983	0.0184266	0.0316587	--	--	--	--	--	--	--	hyper
NW_005842942	475442	475500	5	0.97	0.4207	0.5493	0.00020568	0.00012761	0.00589647	0.00862616	gene-LOC102376909	gene-LOC102376909	--	--	--	--	--	hyper
NW_005842182	165683	165889	5	0.8921	0.3444	0.5477	0.005196	0.013833	0.0231388	0.0479469	--	--	--	--	--	--	--	hyper
NW_005842218	161364	161911	5	0.8997	0.3521	0.5476	0.00105	0.0024152	0.0115157	0.0253763	--	--	gene-CFAP46	gene-CFAP46	--	--	--	hyper
NW_005843911	16792	16845	5	0.8191	0.2717	0.5474	0.00105	0.00095412	0.0115157	0.0158716	--	--	--	--	--	--	--	hyper
NW_005841873	2237661	2237820	5	0.8783	0.3314	0.5469	0.00072528	0.0030015	0.0105737	0.0273522	--	--	--	--	--	--	--	hyper
NW_005841887	359653	360117	5	0.7748	0.2279	0.5469	0.0015047	0.0062626	0.0137965	0.0316587	--	--	--	--	--	--	--	hyper
NW_005842513	391332	391560	5	0.7418	0.1953	0.5465	0.0015047	0.013287	0.0137965	0.0479469	--	--	--	--	--	--	--	hyper
NW_005841988	542679	543154	5	0.7663	0.22	0.5463	0.00048713	0.00013926	0.00890422	0.00862616	--	--	--	gene-LOC102379424	--	--	--	hyper
NW_005842301	1037977	1038065	10	0.99165	0.44585	0.5458	6.2435e-05	3.4251e-05	0.00432712	0.00545024	--	--	--	gene-TWF2	--	--	--	hyper
NW_005842800	106200	106229	5	0.7456	0.2	0.5456	0.011496	0.0057937	0.0328177	0.0316587	--	--	--	--	--	--	--	hyper
NW_005841971	1456053	1456187	7	0.86614	0.32071	0.545429	0.00056879	0.0041502	0.00983878	0.0316587	--	--	--	gene-BBS9	--	--	--	hyper
NW_005841984	659634	660126	5	0.9286	0.3833	0.5453	0.011496	0.012878	0.0328177	0.0479469	--	--	--	gene-EDIL3	--	--	--	hyper
NW_005842270	712217	712291	5	0.9667	0.4214	0.5453	0.0028795	0.0064528	0.0184266	0.0316587	--	--	--	--	--	gene-ANKRD11	--	hyper
NW_005842850	623186	623989	7	0.79764	0.25236	0.545286	0.0076996	0.015257	0.0285488	0.0479469	--	--	--	gene-LOC102371855	--	--	--	hyper
NW_005842340	1079775	1079826	5	0.7213	0.1766	0.5447	0.00048713	0.0024223	0.00890422	0.0253763	--	--	--	--	--	--	--	hyper
NW_005842013	2501596	2501953	5	0.7212	0.1769	0.5443	0.0068415	0.013348	0.026085	0.0479469	--	--	--	--	--	gene-GDPD5	--	hyper
NW_005842970	297839	297884	5	0.9167	0.3733	0.5434	0.011496	0.012997	0.0328177	0.0479469	--	--	--	gene-CCDC102B	--	--	--	hyper
NW_005842224	1189105	1189564	5	0.9857	0.4424	0.5433	0.0068415	0.013021	0.026085	0.0479469	--	--	--	--	--	--	--	hyper
NW_005841830	6248782	6248812	5	0.9179	0.375	0.5429	0.01469	0.013075	0.0368799	0.0479469	--	--	--	--	--	--	--	hyper
NW_005842130	1696501	1697025	6	0.87558	0.33333	0.54225	0.024184	0.0057902	0.046241	0.0316587	--	--	--	--	--	--	--	hyper
NW_005842079	1310739	1310784	5	0.6421	0.1	0.5421	0.00020568	0.00035976	0.00589647	0.0129315	--	--	--	gene-CACNA2D2	--	--	--	hyper
NW_005841915	3772856	3772861	5	0.7	0.158	0.542	0.0038862	0.014614	0.0208973	0.0479469	--	--	--	gene-WDR7	--	--	--	hyper
NW_005841966	639546	639861	5	0.9233	0.3815	0.5418	0.005196	0.012896	0.0231388	0.0479469	--	--	--	--	--	--	--	hyper
NW_005842507	630111	630670	11	0.644	0.10227	0.541727	0.00061028	0.0012867	0.0103559	0.0168176	--	--	--	gene-CAPZB	--	--	--	hyper
NW_005842607	193239	193285	5	0.875	0.3334	0.5416	7.5776e-05	0.00049315	0.0044952	0.0140899	--	--	--	--	--	--	--	hyper
NW_005842013	516967	517031	5	0.5707	0.03	0.5407	1.0825e-05	0.0001325	0.00165861	0.00862616	--	--	--	--	--	gene-CAPN5	--	hyper
NW_005842833	562182	562215	5	0.925	0.3843	0.5407	0.0015047	0.0061892	0.0137965	0.0316587	--	--	--	gene-PIAS1	--	--	--	hyper
NW_005841868	1537238	1537401	5	0.8739	0.3333	0.5406	0.023231	0.005941	0.0451827	0.0316587	--	--	--	--	--	--	--	hyper
NW_005843162	277885	278648	7	0.75479	0.21429	0.5405	0.0088183	0.015416	0.0293592	0.0479645	--	--	gene-LOC112548405	gene-LOC112548405	--	--	gene-LOC112548405	hyper
NW_005843120	77520	77587	5	0.6104	0.07	0.5404	4.33e-05	0.0013267	0.00331723	0.0169275	--	--	--	--	--	--	--	hyper
NW_005842616	944700	944864	5	0.688	0.1478	0.5402	0.00105	0.0011902	0.0115157	0.0162313	--	--	--	--	--	--	--	hyper
NW_005842262	877790	877821	5	0.8067	0.2667	0.54	0.0015047	0.0058193	0.0137965	0.0316587	--	--	--	gene-ECPAS	--	--	--	hyper
NW_005843316	48524	48873	5	0.6	0.06	0.54	0.0028795	0.0010744	0.0184266	0.0158716	--	--	gene-LOC102385167	gene-LOC102385167	--	--	--	hyper
NW_005843352	156819	157593	10	0.85415	0.31415	0.54	0.00023432	0.0054764	0.00648728	0.0316587	--	--	--	--	--	--	--	hyper
NW_005842504	867856	868291	5	0.6399	0.1	0.5399	0.0038862	0.0012518	0.0208973	0.0166855	--	--	--	gene-ACTN4	--	--	--	hyper
NW_005841856	446272	446468	5	0.6143	0.075	0.5393	0.005196	0.0070572	0.0231388	0.03271	--	--	--	--	--	--	--	hyper
NW_005841910	3257593	3257886	5	0.6558	0.1167	0.5391	0.0020892	0.0059264	0.0157582	0.0316587	--	--	--	gene-FOXP1	--	--	--	hyper
NW_005842396	1100395	1101122	6	0.76808	0.22917	0.538917	0.002914	0.010375	0.0184266	0.0435934	--	--	--	gene-ELMO1	--	--	--	hyper
NW_005842045	870394	870599	5	0.9801	0.4416	0.5385	0.0020892	0.0014456	0.0157582	0.0182345	--	--	--	--	--	--	--	hyper
NW_005842111	2207930	2208523	5	0.8295	0.2911	0.5384	0.0020892	0.0065989	0.0157582	0.0317505	--	--	--	gene-COL5A2	--	--	--	hyper
NW_005842395	852095	852234	5	0.8714	0.3333	0.5381	0.00105	0.013334	0.0115157	0.0479469	--	--	--	--	--	--	--	hyper
NW_005841838	6652053	6652220	6	0.8855	0.34792	0.537583	0.0011146	0.0023761	0.0119149	0.0253763	--	--	--	--	--	gene-CPPED1	--	hyper
NW_005842078	730879	731507	5	0.7742	0.2367	0.5375	0.0028795	0.013596	0.0184266	0.0479469	--	--	--	--	--	--	--	hyper
NW_005841925	2792963	2793062	5	0.6403	0.103	0.5373	0.0068415	0.0065707	0.026085	0.0316798	--	--	--	gene-LRRC56	--	--	--	hyper
NW_005842100	2367442	2368765	5	0.645	0.1077	0.5373	0.00048713	0.0011302	0.00890422	0.0158772	--	--	gene-BTBD11	gene-BTBD11	--	--	--	hyper
NW_005842096	922283	922526	6	0.82567	0.28883	0.536833	0.0036366	0.010399	0.0208973	0.0436449	--	--	--	--	--	--	--	hyper
NW_005842795	585915	586299	10	0.705	0.1682	0.5368	0.00059176	0.00051391	0.0101686	0.0145122	--	--	--	gene-RAPGEF4	--	--	--	hyper
NW_005842121	553665	553925	8	0.86444	0.32812	0.536312	0.0013574	0.0060088	0.0137086	0.0316587	--	--	--	--	--	--	--	hyper
NW_005842720	756753	757097	5	0.7251	0.1889	0.5362	0.0020892	0.0024799	0.0157582	0.0253763	--	--	--	--	--	--	--	hyper
NW_005842869	515815	516838	5	0.6782	0.142	0.5362	0.005196	0.0062561	0.0231388	0.0316587	--	--	--	--	--	--	--	hyper
NW_005842472	582235	582284	5	0.8091	0.2733	0.5358	0.0089307	0.0031364	0.0293592	0.027847	--	--	--	--	--	--	--	hyper
NW_005841842	5059758	5060238	5	0.7607	0.225	0.5357	0.011496	0.012908	0.0328177	0.0479469	--	--	--	gene-SEMA5A	--	--	--	hyper
NW_005843294	49710	49833	5	0.9647	0.4292	0.5355	0.0089307	0.0010512	0.0293592	0.0158716	--	--	--	--	--	--	--	hyper
NW_005842410	1709	2097	5	0.785	0.25	0.535	0.011496	0.007283	0.0328177	0.0332571	gene-HGFAC	gene-HGFAC	--	--	--	--	--	hyper
NW_005842186	1774200	1774319	5	0.7571	0.2222	0.5349	0.0089307	0.0027747	0.0293592	0.0258867	--	--	--	gene-NEO1	--	--	--	hyper
NW_005841879	730151	730572	5	0.9938	0.4596	0.5342	0.0068415	0.006983	0.026085	0.0325336	--	--	--	gene-ABCA5	--	--	--	hyper
NW_005841962	32873	33082	6	0.7355	0.20142	0.534083	0.0055596	0.0050992	0.0243316	0.0316587	--	--	--	--	--	--	--	hyper
NW_005842300	1645791	1646299	5	0.6454	0.1115	0.5339	0.0038862	0.0024881	0.0208973	0.0253763	--	--	--	--	--	--	--	hyper
NW_005842941	475598	475651	5	0.8185	0.2846	0.5339	0.0038862	0.0067267	0.0208973	0.0318909	--	--	--	--	--	--	--	hyper
NW_005841929	2181946	2182065	7	0.93793	0.40436	0.533571	0.00033848	0.0021049	0.00764441	0.0240032	--	--	--	gene-CACNA1C	--	--	--	hyper
NW_005842084	2403219	2403705	9	0.96406	0.43056	0.5335	0.00089358	0.0024077	0.0115157	0.0253763	--	--	--	gene-BAG2	--	--	--	hyper
NW_005841845	3862610	3862852	5	0.6334	0.1	0.5334	0.0020892	0.0011383	0.0157582	0.0158981	gene-ZSWIM5	gene-ZSWIM5	--	--	--	--	--	hyper
NW_005842781	348599	349056	5	0.77	0.2366	0.5334	0.0020892	0.0058588	0.0157582	0.0316587	--	--	--	--	--	--	--	hyper
NW_005841877	887471	887631	5	0.6333	0.1	0.5333	0.0038862	0.0011462	0.0208973	0.0159172	--	--	--	--	--	--	--	hyper
NW_005841869	1481351	1481529	5	0.7499	0.2167	0.5332	0.0068415	0.0024778	0.026085	0.0253763	--	--	--	--	--	--	--	hyper
NW_005843240	167347	167932	5	0.7361	0.2031	0.533	0.00105	0.012969	0.0115157	0.0479469	--	--	--	--	--	--	--	hyper
NW_005842165	418826	419656	5	0.8271	0.2943	0.5328	0.011496	0.0063481	0.0328177	0.0316587	--	--	--	--	--	--	--	hyper
NW_005841891	3046964	3047517	5	0.8281	0.2956	0.5325	0.00072528	0.013655	0.0105737	0.0479469	--	--	--	--	--	--	--	hyper
NW_005842057	411545	411555	9	0.97683	0.44444	0.532389	0.0094766	0.0077318	0.0308906	0.0342578	gene-SNTG2	--	--	--	--	--	--	hyper
NW_005841830	323359	323989	6	0.61542	0.083333	0.532083	0.00037128	0.00020947	0.00823057	0.00878846	--	--	--	--	--	--	--	hyper
NW_005841834	4251864	4252288	5	0.96	0.4282	0.5318	0.00072528	0.00095419	0.0105737	0.0158716	--	--	--	--	--	--	--	hyper
NW_005842038	1080322	1080356	5	0.74	0.2083	0.5317	0.00105	0.013435	0.0115157	0.0479469	--	--	--	--	--	--	--	hyper
NW_005843068	126676	127860	5	0.7817	0.25	0.5317	0.0068415	0.013199	0.026085	0.0479469	--	--	--	--	--	--	--	hyper
NW_005841903	3526402	3526709	5	0.8399	0.3083	0.5316	0.011496	0.013737	0.0328177	0.0479469	--	--	--	--	--	--	--	hyper
NW_005841867	2778437	2778717	5	0.7981	0.2667	0.5314	0.0038862	0.013741	0.0208973	0.0479469	--	--	--	--	--	--	--	hyper
NW_005842980	436205	436325	5	0.8314	0.3	0.5314	0.023231	0.013602	0.0451827	0.0479469	--	--	--	--	--	--	--	hyper
NW_005842089	827126	827391	5	0.8456	0.3143	0.5313	0.01469	0.0060929	0.0368799	0.0316587	--	--	--	gene-USP22	--	--	--	hyper
NW_005843219	74064	74416	7	0.94443	0.41343	0.531	0.0037952	0.0082178	0.0208973	0.0353172	--	--	--	--	--	--	--	hyper
NW_005841984	942041	942421	5	0.964	0.4333	0.5307	0.01469	0.013319	0.0368799	0.0479469	--	--	--	--	--	--	--	hyper
NW_005842050	393027	393220	5	0.7634	0.2333	0.5301	0.01469	0.0059524	0.0368799	0.0316587	--	--	--	--	--	--	--	hyper
NW_005841928	42148	42201	5	0.9167	0.3867	0.53	0.0038862	0.0059517	0.0208973	0.0316587	--	--	--	--	--	--	--	hyper
NW_005842057	201816	202064	5	0.8967	0.3667	0.53	0.023231	0.0059707	0.0451827	0.0316587	--	--	--	--	--	--	--	hyper
NW_005842117	1637581	1637988	5	0.6774	0.1475	0.5299	0.00048713	0.0004649	0.00890422	0.0135176	--	--	--	gene-TMTC2	--	--	--	hyper
NW_005842840	116179	116694	5	0.8296	0.3	0.5296	0.01469	0.0065208	0.0368799	0.0316631	--	--	--	gene-RERE	--	--	--	hyper
NW_005842284	856350	856864	5	0.8778	0.3484	0.5294	0.0020892	0.013463	0.0157582	0.0479469	--	--	--	gene-LARGE1	--	--	--	hyper
NW_005841845	1539841	1540632	5	0.86	0.3311	0.5289	0.0038862	0.0067099	0.0208973	0.0318402	--	--	--	--	gene-TAL1	--	gene-TAL1	hyper
NW_005843277	71930	72269	5	0.7761	0.2472	0.5289	0.00020568	0.0061828	0.00589647	0.0316587	--	--	--	--	--	--	--	hyper
NW_005842146	983919	984230	5	0.8511	0.3224	0.5287	0.0068415	0.01471	0.026085	0.0479469	--	--	--	gene-NRG3	--	--	--	hyper
NW_005841873	402462	402720	5	0.7714	0.2429	0.5285	0.01469	0.013257	0.0368799	0.0479469	--	--	--	--	--	--	--	hyper
NW_005842184	447209	447472	5	0.5983	0.07	0.5283	0.00105	0.0010575	0.0115157	0.0158716	--	--	--	--	--	--	--	hyper
NW_005842605	789960	790408	5	0.8223	0.2944	0.5279	0.0068415	0.0057841	0.026085	0.0316587	--	--	--	--	--	--	--	hyper
NW_005841932	1838046	1838101	5	0.9778	0.45	0.5278	0.0068415	0.01409	0.026085	0.0479469	--	--	--	--	--	--	--	hyper
NW_005843140	13473	13739	6	0.61108	0.083333	0.52775	0.0045131	0.0052503	0.0231388	0.0316587	--	--	--	--	--	--	--	hyper
NW_005842129	561050	561352	6	0.81133	0.28375	0.527583	0.00085794	0.010896	0.0115157	0.0437359	--	--	--	--	--	--	--	hyper
NW_005842381	1123495	1123944	5	0.9281	0.4013	0.5268	0.005196	0.0061255	0.0231388	0.0316587	--	--	--	--	--	--	--	hyper
NW_005842106	1705171	1705290	5	0.9159	0.3892	0.5267	0.0068415	0.012824	0.026085	0.0479469	--	--	--	--	--	--	--	hyper
NW_005841854	3256840	3257006	5	0.9923	0.4666	0.5257	0.0015047	0.001137	0.0137965	0.015894	--	--	--	gene-RYR2	--	--	--	hyper
NW_005842466	1056732	1057183	5	0.7586	0.2333	0.5253	0.0089307	0.0024723	0.0293592	0.0253763	--	--	--	gene-LOC102373839	--	--	--	hyper
NW_005841833	4880734	4880968	5	0.625	0.1	0.525	0.00048713	0.0010613	0.00890422	0.0158716	--	--	--	--	--	--	--	hyper
NW_005842217	250118	250740	5	0.805	0.28	0.525	0.01469	0.013387	0.0368799	0.0479469	--	--	--	--	--	--	--	hyper
NW_005843644	1389	2195	5	0.8217	0.2967	0.525	0.0089307	0.0057677	0.0293592	0.0316587	gene-LOC102376675	--	gene-LOC102376675	gene-LOC102376675	--	gene-LOC102376675	--	hyper
NW_005841964	2789562	2789634	5	0.8791	0.3543	0.5248	0.011496	0.0061114	0.0328177	0.0316587	--	--	--	--	--	--	--	hyper
NW_005841873	2715310	2715544	5	0.8167	0.292	0.5247	0.0038862	0.00051911	0.0208973	0.0145342	--	--	--	--	--	gene-RIMBP2	--	hyper
NW_005842391	642987	643682	5	0.7242	0.2	0.5242	0.01469	0.013309	0.0368799	0.0479469	gene-TLN2	--	--	--	--	gene-TLN2	--	hyper
NW_005841861	2253719	2253868	5	0.9633	0.4396	0.5237	0.00020568	0.0027782	0.00589647	0.0258867	--	--	--	--	--	--	--	hyper
NW_005842411	541104	541212	5	0.7793	0.2556	0.5237	0.005196	0.013747	0.0231388	0.0479469	--	--	--	--	--	--	--	hyper
NW_005843517	15352	15555	6	0.8095	0.28583	0.523667	0.002914	0.0054937	0.0184266	0.0316587	--	--	--	gene-LOC112548781	--	--	--	hyper
NW_005841926	451247	451852	5	0.8235	0.3	0.5235	0.005196	0.005813	0.0231388	0.0316587	--	--	--	--	--	--	--	hyper
NW_005842388	1025161	1025868	5	0.8235	0.3	0.5235	0.023231	0.0057413	0.0451827	0.0316587	--	--	--	--	--	--	--	hyper
NW_005841839	486075	486525	5	0.8233	0.3	0.5233	0.023231	0.01334	0.0451827	0.0479469	--	--	--	gene-RBFOX1	--	--	--	hyper
NW_005842088	38970	39164	5	0.8233	0.3	0.5233	0.01469	0.0062484	0.0368799	0.0316587	--	--	--	--	--	--	--	hyper
NW_005841915	623099	623261	5	0.8368	0.3141	0.5227	0.0089307	0.0010833	0.0293592	0.0158716	--	--	--	gene-DCC	--	--	--	hyper
NW_005841833	3471633	3472227	5	0.856	0.3339	0.5221	0.011496	0.0057364	0.0328177	0.0316587	--	--	--	--	--	--	--	hyper
NW_005842222	57506	57547	5	0.7053	0.1833	0.522	0.0020892	0.013632	0.0157582	0.0479469	--	--	--	--	--	--	--	hyper
NW_005841913	598509	599112	7	0.69879	0.17693	0.521857	0.00067354	0.0041297	0.0105737	0.0316587	--	--	--	--	--	--	--	hyper
NW_005842104	2151728	2151753	5	0.841	0.3192	0.5218	0.00048713	0.00098202	0.00890422	0.0158716	--	--	--	--	--	--	--	hyper
NW_005841993	120415	120733	5	0.7432	0.2215	0.5217	0.005196	0.013445	0.0231388	0.0479469	--	--	--	--	--	--	--	hyper
NW_005843777	32268	32385	8	0.60837	0.08725	0.521125	4.2647e-06	6.659e-06	0.00165861	0.0029353	--	--	--	--	--	--	--	hyper
NW_005842166	775388	775913	5	0.7711	0.25	0.5211	0.0068415	0.014035	0.026085	0.0479469	--	--	--	--	--	--	--	hyper
NW_005842474	765135	765194	5	0.8416	0.3205	0.5211	0.0038862	0.0076227	0.0208973	0.0342578	--	--	--	--	--	--	--	hyper
NW_005841857	4616788	4617116	7	0.86779	0.34686	0.520929	0.0020805	0.0041439	0.0157582	0.0316587	--	--	--	--	--	--	--	hyper
NW_005842502	13983	14281	5	0.5542	0.0333	0.5209	0.0015047	0.0058716	0.0137965	0.0316587	--	--	--	--	--	--	--	hyper
NW_005843521	5835	6007	5	0.7624	0.2419	0.5205	0.00105	0.001014	0.0115157	0.0158716	--	--	--	--	--	--	--	hyper
NW_005841860	658683	659441	5	0.8017	0.2817	0.52	0.005196	0.013098	0.0231388	0.0479469	--	--	--	--	--	--	--	hyper
NW_005841888	3379471	3379874	5	0.8432	0.3233	0.5199	0.011496	0.012898	0.0328177	0.0479469	--	--	--	--	--	--	--	hyper
NW_005841840	2719713	2720388	5	0.6048	0.085	0.5198	0.0020892	0.014804	0.0157582	0.0479469	--	--	--	--	--	--	--	hyper
NW_005843535	79644	80627	5	0.673	0.1533	0.5197	0.018543	0.0071849	0.0400884	0.0330408	--	--	--	gene-LOC102372033	--	--	--	hyper
NW_005842044	995435	995590	5	0.766	0.2467	0.5193	0.0038862	0.014023	0.0208973	0.0479469	--	--	--	--	--	--	--	hyper
NW_005842366	1264568	1265050	5	0.6893	0.17	0.5193	0.0015047	0.0057956	0.0137965	0.0316587	--	--	--	--	--	--	--	hyper
NW_005842123	273224	273729	5	0.835	0.3158	0.5192	0.028806	0.014922	0.0494807	0.0479469	--	--	--	--	gene-KCNC1	--	--	hyper
NW_005841933	522910	523005	5	0.8324	0.3135	0.5189	0.0015047	0.00095278	0.0137965	0.0158716	--	--	--	--	--	--	--	hyper
NW_005842615	642636	642731	5	0.7895	0.2708	0.5187	0.0089307	0.001033	0.0293592	0.0158716	--	--	--	--	--	--	--	hyper
NW_005842078	2102750	2102837	8	0.68756	0.16931	0.51825	0.00010362	0.00041144	0.00490373	0.0129403	--	--	--	--	--	--	--	hyper
NW_005841923	1331120	1331125	5	0.5758	0.0577	0.5181	0.0028795	0.005794	0.0184266	0.0316587	--	--	--	--	--	--	--	hyper
NW_005842167	454033	454242	6	0.96667	0.44875	0.517917	0.0001028	0.00017419	0.00490373	0.00862616	--	--	--	--	--	--	--	hyper
NW_005842525	877496	878259	8	0.78038	0.2625	0.517875	0.0013574	0.0032865	0.0137086	0.0280519	gene-NMT2	--	--	--	--	--	--	hyper
NW_005841960	2238305	2238326	5	0.9096	0.3918	0.5178	0.00072528	0.0057284	0.0105737	0.0316587	--	--	--	--	--	--	--	hyper
NW_005842167	1547219	1547297	5	0.772	0.2543	0.5177	0.0028795	0.00096579	0.0184266	0.0158716	--	--	--	--	--	--	--	hyper
NW_005841937	1431836	1431986	5	0.8512	0.334	0.5172	0.0089307	0.00095195	0.0293592	0.0158716	--	--	--	--	--	--	--	hyper
NW_005843000	307438	307977	5	0.7482	0.231	0.5172	0.005196	0.0062111	0.0231388	0.0316587	--	--	--	gene-SLCO2B1	--	--	--	hyper
NW_005841942	765008	765520	5	0.7502	0.2333	0.5169	0.00105	0.002446	0.0115157	0.0253763	--	--	--	--	--	--	--	hyper
NW_005841846	2354919	2355157	5	0.9334	0.4166	0.5168	0.011496	0.012927	0.0328177	0.0479469	--	--	--	--	--	--	--	hyper
NW_005842225	288240	288451	5	0.8475	0.331	0.5165	0.005196	0.013656	0.0231388	0.0479469	--	--	--	gene-RAB26	--	--	--	hyper
NW_005841872	1222304	1222318	14	0.76211	0.24579	0.516321	1.7191e-07	0.00016203	0.000597043	0.00862616	--	--	--	--	--	gene-JADE3	--	hyper
NW_005842052	1652804	1653859	7	0.766	0.25	0.516	0.0037952	0.0020466	0.0208973	0.0236953	--	--	--	gene-CNTNAP5	--	--	--	hyper
NW_005841983	1588961	1589207	6	0.76575	0.25	0.51575	0.012094	0.0013237	0.033879	0.0169153	--	--	--	--	--	--	--	hyper
NW_005843665	30464	30649	5	0.8157	0.3	0.5157	0.028806	0.0065045	0.0494807	0.0316631	--	--	--	--	--	--	--	hyper
NW_005842374	261301	261316	12	0.875	0.35938	0.515625	1.1232e-05	1.4933e-06	0.00168758	0.00206205	--	--	--	--	--	--	--	hyper
NW_005842141	1583281	1583501	5	0.9079	0.3928	0.5151	4.33e-05	0.0010084	0.00331723	0.0158716	--	--	--	gene-GRB10	--	--	--	hyper
NW_005842030	1960931	1961195	5	0.875	0.36	0.515	0.0068415	0.0030388	0.026085	0.0276598	--	--	--	--	--	--	--	hyper
NW_005842723	533664	533713	5	0.8232	0.3083	0.5149	0.023231	0.0059749	0.0451827	0.0316587	--	--	--	--	--	--	--	hyper
NW_005842856	175806	175895	7	0.84314	0.32857	0.514571	0.01008	0.0041824	0.0321435	0.0316587	--	--	--	gene-LOC102382681	--	--	--	hyper
NW_005841849	1165809	1166074	5	0.9667	0.4524	0.5143	0.0020892	0.0064962	0.0157582	0.0316587	--	--	--	gene-INPP5D	--	--	--	hyper
NW_005841964	1328206	1328946	7	0.92829	0.41429	0.514	0.013095	0.015451	0.0358918	0.0479697	--	--	--	--	--	--	--	hyper
NW_005843196	214239	214298	5	0.8771	0.3633	0.5138	0.0028795	0.0061989	0.0184266	0.0316587	--	--	--	--	--	--	--	hyper
NW_005842123	1642582	1642650	7	0.83936	0.32564	0.513714	0.002821	0.0044214	0.0184266	0.0316587	--	--	--	--	--	--	--	hyper
NW_005842630	254273	255224	5	0.78	0.2667	0.5133	0.01469	0.0029326	0.0368799	0.0268653	--	--	--	--	--	--	--	hyper
NW_005842188	900522	900569	5	0.7464	0.2333	0.5131	0.00105	0.0058471	0.0115157	0.0316587	--	--	--	--	--	--	--	hyper
NW_005841838	3370880	3371343	5	0.6796	0.1666	0.513	0.00072528	0.0063312	0.0105737	0.0316587	--	--	--	--	--	--	--	hyper
NW_005841830	7404336	7404587	7	0.95	0.43743	0.512571	0.00040321	0.0020741	0.0085503	0.0237989	--	--	--	gene-CAMKMT	--	--	--	hyper
NW_005841887	383263	383909	5	0.6681	0.1556	0.5125	0.005196	0.0060643	0.0231388	0.0316587	--	--	--	--	--	--	--	hyper
NW_005843612	78091	78256	5	0.8095	0.2971	0.5124	0.0038862	0.0061742	0.0208973	0.0316587	--	--	--	--	--	--	--	hyper
NW_005842088	2148001	2148227	5	0.9467	0.4344	0.5123	0.011496	0.01324	0.0328177	0.0479469	--	--	--	gene-RAF1	--	--	--	hyper
NW_005842179	970863	971392	5	0.9727	0.4605	0.5122	0.0089307	0.006358	0.0293592	0.0316587	--	--	gene-CALHM6	--	gene-CALHM6	--	--	hyper
NW_005841830	446707	446850	5	0.6432	0.1311	0.5121	0.0038862	0.0025952	0.0208973	0.0255089	--	--	--	--	--	--	--	hyper
NW_005843070	92588	93013	5	0.7727	0.2606	0.5121	0.0020892	0.0069702	0.0157582	0.0324933	--	--	--	--	--	--	--	hyper
NW_005841848	3407299	3408221	6	0.98408	0.47225	0.511833	0.0082932	0.00509	0.0293592	0.0316587	--	--	--	gene-IMMP2L	--	--	--	hyper
NW_005842009	992315	992909	8	0.718	0.20625	0.51175	0.0019983	0.0032082	0.0157582	0.027847	--	--	--	--	--	--	--	hyper
NW_005842058	1073760	1074168	5	0.7393	0.2286	0.5107	0.023231	0.012959	0.0451827	0.0479469	--	--	--	--	--	--	--	hyper
NW_005841854	4275833	4276561	5	0.7993	0.2889	0.5104	0.011496	0.0062597	0.0328177	0.0316587	--	--	--	--	--	--	--	hyper
NW_005842211	489302	490089	5	0.6864	0.1762	0.5102	0.0068415	0.014208	0.026085	0.0479469	--	--	--	--	--	--	--	hyper
NW_005844366	6034	6206	5	0.849	0.3388	0.5102	0.0015047	0.0063771	0.0137965	0.0316587	--	--	--	--	--	--	--	hyper
NW_005841866	3423760	3424572	5	0.6834	0.1733	0.5101	0.018543	0.0068374	0.0400884	0.0321475	--	--	--	--	--	--	--	hyper
NW_005841970	911454	911498	5	0.95	0.44	0.51	0.0038862	0.0060652	0.0208973	0.0316587	--	--	--	--	--	--	--	hyper
NW_005842913	175329	175897	5	0.6933	0.1833	0.51	0.0020892	0.013371	0.0157582	0.0479469	--	--	--	--	--	--	--	hyper
NW_005841848	1725170	1725208	5	0.6258	0.1167	0.5091	0.0015047	0.0059645	0.0137965	0.0316587	--	--	--	--	--	--	--	hyper
NW_005841847	5620122	5620752	5	0.6838	0.175	0.5088	0.005196	0.0061686	0.0231388	0.0316587	--	--	--	--	--	--	--	hyper
NW_005842082	728075	728513	5	0.7829	0.2749	0.508	0.00072528	0.00041192	0.0105737	0.0129403	--	--	--	--	--	--	--	hyper
NW_005841830	474824	475288	5	0.8079	0.3	0.5079	0.018543	0.013043	0.0400884	0.0479469	--	--	--	--	--	--	--	hyper
NW_005842184	1897966	1898557	7	0.86471	0.35714	0.507571	0.01008	0.0041945	0.0321435	0.0316587	--	--	--	--	--	--	--	hyper
NW_005841846	1224517	1224975	7	0.81221	0.30479	0.507429	0.0032752	0.015144	0.020101	0.0479469	--	--	--	--	--	--	--	hyper
NW_005842792	228635	230118	6	0.84642	0.339	0.507417	0.014493	0.0055627	0.0368799	0.0316587	--	--	--	--	--	--	--	hyper
NW_005842480	1190202	1190273	7	0.754	0.24664	0.507357	0.0088183	0.0042805	0.0293592	0.0316587	gene-TSTA3	--	--	--	--	gene-TSTA3	--	hyper
NW_005842078	1869939	1869970	5	0.8345	0.3274	0.5071	0.0015047	0.0058093	0.0137965	0.0316587	--	--	--	--	--	--	--	hyper
NW_005842042	1012554	1012607	5	0.782	0.275	0.507	0.0089307	0.0058974	0.0293592	0.0316587	--	--	--	--	--	--	--	hyper
NW_005842668	673051	673418	5	0.587	0.08	0.507	0.00020568	0.00051075	0.00589647	0.0144606	--	--	--	--	--	--	--	hyper
NW_005841968	221870	222911	5	0.8147	0.3084	0.5063	0.023231	0.01338	0.0451827	0.0479469	--	--	--	gene-LOC102380629	--	--	--	hyper
NW_005842974	416710	416969	7	0.72029	0.21429	0.506	0.002821	0.00020578	0.0184266	0.00867487	--	--	--	--	--	--	--	hyper
NW_005843269	206434	206735	8	0.97637	0.47069	0.505687	5.5136e-05	0.00018821	0.00393467	0.00862616	--	--	--	--	--	--	--	hyper
NW_005841851	3430675	3430752	5	0.7636	0.2584	0.5052	0.0089307	0.0057965	0.0293592	0.0316587	--	--	--	gene-MORN1	--	--	--	hyper
NW_005841942	1069688	1069826	5	0.8067	0.3015	0.5052	0.00020568	0.0004262	0.00589647	0.0132291	--	--	--	--	--	--	--	hyper
NW_005842196	984549	985111	5	0.9417	0.4367	0.505	0.0038862	0.01379	0.0208973	0.0479469	--	--	--	--	--	--	--	hyper
NW_005844129	423	450	5	0.6976	0.1929	0.5047	0.00072528	0.0010965	0.0105737	0.0158716	--	--	--	--	--	--	--	hyper
NW_005842359	1181226	1182151	7	0.69107	0.1865	0.504571	0.002821	0.004229	0.0184266	0.0316587	--	--	--	--	--	--	--	hyper
NW_005841988	16487	16980	5	0.8905	0.3861	0.5044	0.01469	0.0059032	0.0368799	0.0316587	--	--	--	gene-LOC102379424	--	--	--	hyper
NW_005842336	444727	444776	5	0.8544	0.35	0.5044	0.0038862	0.0027803	0.0208973	0.0258874	--	--	--	--	--	--	--	hyper
NW_005842090	2358681	2358732	8	0.73906	0.23469	0.504375	0.00029673	0.0033045	0.00749683	0.0281671	--	--	--	--	--	--	--	hyper
NW_005842117	205065	205338	7	0.90479	0.40043	0.504357	0.01008	0.0082148	0.0321435	0.0353172	--	--	--	--	--	--	--	hyper
NW_005841953	1805770	1806296	6	0.79875	0.29442	0.504333	0.012094	0.0023377	0.033879	0.0253763	--	--	--	gene-SUGCT	--	--	--	hyper
NW_005843084	354188	355044	6	0.76817	0.26392	0.50425	0.0045131	0.0055235	0.0231388	0.0316587	--	--	--	--	--	--	--	hyper
NW_005842281	103198	103346	8	0.93831	0.43431	0.504	0.0047035	0.0059644	0.0231388	0.0316587	--	--	--	gene-PGR	--	--	--	hyper
NW_005842345	970790	970958	5	0.5373	0.0333	0.504	4.33e-05	0.00098509	0.00331723	0.0158716	--	--	--	--	--	gene-SLC39A14	--	hyper
NW_005842555	435415	435612	7	0.57543	0.071429	0.504	0.0115	0.015244	0.0328177	0.0479469	--	--	--	--	--	--	--	hyper
NW_005842743	296070	296075	5	0.9333	0.4293	0.504	0.0038862	0.013611	0.0208973	0.0479469	--	--	--	--	--	--	--	hyper
NW_005843777	39546	39588	5	0.8357	0.3317	0.504	0.0089307	0.0058345	0.0293592	0.0316587	--	--	--	--	--	--	--	hyper
NW_005841860	5059080	5059087	5	0.6647	0.161	0.5037	0.0020892	0.00099518	0.0157582	0.0158716	--	--	--	--	--	--	--	hyper
NW_005841967	1272880	1273478	5	0.7367	0.2332	0.5035	0.0038862	0.012913	0.0208973	0.0479469	--	--	--	--	--	--	--	hyper
NW_005842246	450110	450389	7	0.86057	0.35714	0.503429	0.013095	0.0080901	0.0358918	0.0350771	--	--	--	--	--	--	--	hyper
NW_005842272	1465787	1466170	5	0.8167	0.3134	0.5033	0.0015047	0.0060099	0.0137965	0.0316587	--	--	--	--	--	--	--	hyper
NW_005842293	1340599	1341369	5	0.67	0.1667	0.5033	0.005196	0.0061913	0.0231388	0.0316587	--	--	--	--	--	--	--	hyper
NW_005843748	23687	24260	5	0.8533	0.35	0.5033	0.023231	0.0065397	0.0451827	0.0316631	gene-LOC102385901	--	--	--	--	--	--	hyper
NW_005842640	446024	446141	6	0.6985	0.19525	0.50325	0.0023164	0.00043184	0.0170763	0.013272	--	--	--	--	--	--	--	hyper
NW_005843208	87387	87728	5	0.76	0.2572	0.5028	0.0089307	0.0065276	0.0293592	0.0316631	--	--	--	gene-RNF121	--	--	--	hyper
NW_005841875	3117935	3119470	9	0.75694	0.25444	0.5025	0.00056349	0.0024077	0.00983878	0.0253763	--	--	--	--	--	--	--	hyper
NW_005842034	1496845	1496937	9	0.76828	0.26611	0.502167	0.00021415	8.0131e-05	0.0060195	0.00862616	--	--	--	--	--	--	--	hyper
NW_005842640	426325	426720	5	0.8308	0.3289	0.5019	0.0015047	0.0027165	0.0137965	0.0257584	--	--	--	--	--	--	--	hyper
NW_005842187	652315	652444	16	0.56559	0.063906	0.501688	9.9834e-06	4.773e-06	0.00165861	0.0029353	--	--	--	--	--	--	--	hyper
NW_005842257	1381327	1381737	8	0.846	0.34444	0.501562	0.0019983	0.010846	0.0157582	0.0437359	--	--	--	gene-FAM19A1	--	--	--	hyper
NW_005842599	136740	137297	6	0.74642	0.245	0.501417	0.0001028	0.0054364	0.00490373	0.0316587	--	--	--	--	--	--	--	hyper
NW_005842183	906113	906220	5	0.641	0.14	0.501	0.0028795	0.0011987	0.0184266	0.0162903	--	--	--	--	--	gene-DAAM1	--	hyper
NW_005842105	1662014	1662072	5	0.9875	0.4866	0.5009	0.0068415	0.0061003	0.026085	0.0316587	--	--	--	gene-SMYD3	--	--	--	hyper
NW_005842103	1212602	1213549	7	0.80393	0.30357	0.500357	0.0088183	0.015545	0.0293592	0.0480001	gene-LRCH2	gene-LRCH2	--	--	--	--	--	hyper
NW_005841927	2984510	2985142	7	0.86936	0.36907	0.500286	0.0032752	0.0081481	0.020101	0.0351793	--	--	--	gene-AZIN2	--	--	--	hyper
NW_005841867	3460266	3460937	5	0.8	0.3	0.5	0.023231	0.013017	0.0451827	0.0479469	--	--	--	gene-WDR1	--	--	--	hyper
NW_005843203	110136	110654	5	0.65	0.15	0.5	0.01469	0.0058298	0.0368799	0.0316587	--	--	--	--	--	--	--	hyper
NW_005841875	4663553	4664037	5	0.9	0.4001	0.4999	0.0068415	0.00020554	0.026085	0.00867487	--	--	--	gene-ACSL6	--	--	--	hyper
NW_005842532	988174	989011	6	0.81875	0.31942	0.499333	0.0011146	0.01063	0.0119149	0.0437359	--	--	--	gene-LOC102376305	--	--	--	hyper
NW_005841923	319315	320277	5	0.9657	0.4664	0.4993	0.011496	0.0067799	0.0328177	0.0319896	--	--	--	--	--	--	--	hyper
NW_005844200	1785	1989	5	0.8193	0.32	0.4993	0.01469	0.0065791	0.0368799	0.0317008	--	--	--	--	--	--	--	hyper
NW_005841888	3031555	3031598	5	0.6989	0.2	0.4989	0.023231	0.0068634	0.0451827	0.0322289	--	--	--	gene-UNC13C	--	--	--	hyper
NW_005842568	522986	523445	7	0.86371	0.36486	0.498857	0.0032752	0.0080085	0.020101	0.0350408	gene-DTNB	--	--	--	--	--	--	hyper
NW_005842106	2186033	2186250	5	0.7651	0.2666	0.4985	0.0089307	0.014494	0.0293592	0.0479469	--	--	--	--	--	--	--	hyper
NW_005843488	114674	115638	5	0.7671	0.2686	0.4985	0.0068415	0.005918	0.026085	0.0316587	--	--	--	--	--	--	--	hyper
NW_005842130	630208	630822	7	0.90479	0.40657	0.498214	0.00056879	0.00020091	0.00983878	0.00862616	--	--	--	--	--	--	--	hyper
NW_005842515	937603	938160	5	0.816	0.3178	0.4982	0.0089307	0.00629	0.0293592	0.0316587	--	--	--	--	--	--	--	hyper
NW_005842626	8017	8199	7	0.76007	0.26193	0.498143	0.0043891	0.01501	0.0229915	0.0479469	--	--	--	--	--	--	--	hyper
NW_005841900	828855	829151	5	0.9201	0.422	0.4981	0.00032475	0.0011042	0.00749683	0.0158716	--	--	--	gene-KIDINS220	--	--	--	hyper
NW_005841915	998147	998531	5	0.7315	0.2334	0.4981	0.0089307	0.0060087	0.0293592	0.0316587	--	--	--	gene-DCC	--	--	--	hyper
NW_005842058	554855	555395	6	0.77108	0.27317	0.497917	0.0068117	0.010516	0.026085	0.0436719	--	--	--	--	--	--	--	hyper
NW_005841873	4473010	4473922	5	0.7944	0.2966	0.4978	0.0068415	0.0061608	0.026085	0.0316587	--	--	--	--	--	--	--	hyper
NW_005842648	908836	909935	5	0.8212	0.3234	0.4978	0.0089307	0.0058687	0.0293592	0.0316587	--	--	--	--	--	--	--	hyper
NW_005842610	973909	973977	5	0.7542	0.2567	0.4975	0.005196	0.0026355	0.0231388	0.0256058	--	--	--	--	--	--	--	hyper
NW_005843598	488	498	5	0.7567	0.2593	0.4974	0.0089307	0.0057553	0.0293592	0.0316587	--	--	--	--	--	--	--	hyper
NW_005841830	3111705	3111910	5	0.8594	0.3622	0.4972	0.0089307	0.0066636	0.0293592	0.031809	--	--	--	--	--	--	--	hyper
NW_005841838	2688857	2690257	5	0.6768	0.18	0.4968	0.0028795	0.002497	0.0184266	0.0253763	--	--	--	--	gene-GRIN2A	--	--	hyper
NW_005842092	1193573	1194172	5	0.9346	0.4378	0.4968	0.005196	0.013983	0.0231388	0.0479469	--	--	--	--	--	gene-PITRM1	--	hyper
NW_005842422	189385	189418	5	0.7	0.2033	0.4967	0.005196	0.0060485	0.0231388	0.0316587	--	--	--	--	--	--	--	hyper
NW_005842126	1716372	1717157	8	0.78	0.2835	0.4965	0.00052556	0.010912	0.00936036	0.0437359	--	--	--	--	--	--	--	hyper
NW_005841853	65094	65521	5	0.9818	0.4854	0.4964	0.0068415	0.0057762	0.026085	0.0316587	--	--	--	--	--	--	--	hyper
NW_005842378	43686	43998	5	0.7292	0.2334	0.4958	0.0068415	0.0058441	0.026085	0.0316587	--	--	--	--	--	--	--	hyper
NW_005842716	760282	760304	5	0.8495	0.3537	0.4958	0.011496	0.013206	0.0328177	0.0479469	--	--	--	--	--	--	gene-NSUN3	hyper
NW_005841934	511038	511951	5	0.779	0.2833	0.4957	0.0089307	0.0057626	0.0293592	0.0316587	--	--	--	--	--	--	--	hyper
NW_005842294	282440	283607	5	0.81	0.3144	0.4956	0.0089307	0.0066941	0.0293592	0.0318246	--	--	--	--	--	--	--	hyper
NW_005842683	397538	397589	6	0.76642	0.27083	0.495583	0.020489	0.0051118	0.0430827	0.0316587	--	--	--	--	--	--	--	hyper
NW_005841899	1291637	1291644	7	0.85236	0.35714	0.495214	0.02742	0.015113	0.0494807	0.0479469	--	--	--	--	--	--	--	hyper
NW_005843228	138873	139529	5	0.6372	0.1424	0.4948	0.005196	0.0066631	0.0231388	0.031809	--	--	--	--	--	--	--	hyper
NW_005842116	1995924	1996037	7	0.56586	0.071429	0.494429	0.005066	0.008478	0.0231388	0.036108	--	--	--	--	--	--	--	hyper
NW_005841851	4662945	4663717	5	0.9833	0.4889	0.4944	0.0089307	0.0065252	0.0293592	0.0316631	--	--	--	gene-PRDM16	--	--	--	hyper
NW_005842953	462337	462824	5	0.7611	0.2667	0.4944	0.018543	0.0058065	0.0400884	0.0316587	--	--	--	--	--	--	--	hyper
NW_005842556	198681	199415	5	0.6942	0.2	0.4942	0.005196	0.0061088	0.0231388	0.0316587	--	--	--	gene-LOC102371502	--	--	--	hyper
NW_005842680	353428	354127	5	0.7938	0.3	0.4938	0.01469	0.0060837	0.0368799	0.0316587	--	--	--	--	--	--	--	hyper
NW_005841928	342250	342528	5	0.6066	0.1133	0.4933	0.0020892	0.0010502	0.0157582	0.0158716	--	--	--	gene-PPM1H	--	--	--	hyper
NW_005842106	2151614	2151778	5	0.7086	0.2154	0.4932	0.00072528	0.0010469	0.0105737	0.0158716	--	--	--	--	--	--	--	hyper
NW_005842130	2253788	2253972	5	0.6617	0.1686	0.4931	0.0028795	0.0063125	0.0184266	0.0316587	--	--	--	--	--	--	--	hyper
NW_005841984	518769	519540	5	0.6479	0.155	0.4929	0.0038862	0.0059264	0.0208973	0.0316587	--	--	--	gene-EDIL3	--	--	--	hyper
NW_005841832	1613797	1613927	5	0.95	0.4575	0.4925	0.0028795	0.0059107	0.0184266	0.0316587	--	--	--	gene-ATF6	--	--	--	hyper
NW_005842870	206909	207637	5	0.6924	0.2	0.4924	0.005196	0.0014238	0.0231388	0.0180177	--	--	--	--	--	--	--	hyper
NW_005842382	592000	592333	5	0.7972	0.3049	0.4923	0.0038862	0.0064681	0.0208973	0.0316587	--	--	--	--	--	--	--	hyper
NW_005842074	1531328	1531459	7	0.91379	0.42193	0.491857	0.0032752	0.0040988	0.020101	0.0316587	--	--	--	gene-PTPRM	--	--	--	hyper
NW_005842620	162241	162746	5	0.8418	0.35	0.4918	0.023231	0.0058974	0.0451827	0.0316587	gene-LOC102379377	--	gene-LOC102379377	gene-LOC102379377	--	gene-LOC102379377	--	hyper
NW_005842633	253	879	6	0.84758	0.35583	0.49175	0.00085794	0.001027	0.0115157	0.0158716	--	--	--	--	--	--	--	hyper
NW_005841960	677729	677737	8	0.87913	0.3875	0.491625	0.00052556	0.0016502	0.00936036	0.0203331	--	--	--	--	--	--	--	hyper
NW_005842141	13818	14172	6	0.70883	0.21758	0.49125	0.0023164	0.010813	0.0170763	0.0437359	--	--	--	--	--	--	--	hyper
NW_005842645	849446	849702	5	0.8662	0.375	0.4912	0.011496	0.013267	0.0328177	0.0479469	--	--	--	--	--	--	--	hyper
NW_005842285	425780	426284	7	0.57929	0.088143	0.491143	0.002821	0.0082227	0.0184266	0.0353172	--	--	--	--	--	--	--	hyper
NW_005842731	554715	555190	9	0.87039	0.37961	0.490778	0.0019314	0.0012888	0.0157582	0.0168176	--	--	--	--	--	--	--	hyper
NW_005841848	4983426	4984244	5	0.8324	0.3417	0.4907	0.0015047	0.0057242	0.0137965	0.0316587	--	--	--	--	--	--	--	hyper
NW_005842101	1080258	1080305	6	0.99075	0.50008	0.490667	0.0055596	0.011164	0.0243316	0.0441993	--	--	--	--	--	--	--	hyper
NW_005843052	424439	425012	7	0.75793	0.26736	0.490571	0.0067098	0.0042141	0.026085	0.0316587	--	--	--	--	gene-LOC102385152	--	--	hyper
NW_005841844	2778412	2778511	5	0.8922	0.4017	0.4905	0.00105	0.001056	0.0115157	0.0158716	--	--	--	--	--	--	--	hyper
NW_005842274	118181	118280	5	0.8667	0.3762	0.4905	0.018543	0.014785	0.0400884	0.0479469	--	--	--	gene-SHROOM2	--	--	--	hyper
NW_005841999	800484	800875	5	0.8071	0.3167	0.4904	0.0015047	0.0025839	0.0137965	0.0254825	--	--	--	--	--	--	--	hyper
NW_005841980	493995	494409	7	0.77607	0.28571	0.490357	0.013095	0.0010414	0.0358918	0.0158716	--	--	--	--	--	gene-SGCD	--	hyper
NW_005842376	354392	354858	5	0.9063	0.4166	0.4897	0.018543	0.013796	0.0400884	0.0479469	--	--	--	--	--	--	--	hyper
NW_005843058	405971	406678	7	0.86443	0.375	0.489429	0.0115	0.0041001	0.0328177	0.0316587	--	--	--	gene-USP5	--	--	--	hyper
NW_005842353	71620	72088	5	0.8417	0.3523	0.4894	0.005196	0.0064375	0.0231388	0.0316587	--	--	--	gene-ZNF385D	--	--	--	hyper
NW_005841833	2228141	2228402	5	0.8892	0.4	0.4892	0.018543	0.015751	0.0400884	0.0483339	--	--	--	--	--	gene-FAM222A	--	hyper
NW_005841899	794885	796050	5	0.8932	0.404	0.4892	0.018543	0.0057216	0.0400884	0.0316587	--	--	--	gene-NCKAP5	--	--	--	hyper
NW_005842222	768540	769150	5	0.6891	0.2	0.4891	0.018543	0.0065574	0.0400884	0.0316709	gene-F2RL2	--	--	gene-F2RL2,gene-IQGAP2	--	--	--	hyper
NW_005843092	119657	120148	9	0.73328	0.24444	0.488833	0.0010004	0.00067093	0.0115157	0.0158716	--	--	--	gene-RASA3	--	--	--	hyper
NW_005842147	1701909	1702280	5	0.9142	0.4256	0.4886	0.028806	0.015675	0.0494807	0.0481981	--	--	--	gene-PHACTR1	--	--	--	hyper
NW_005842271	852922	853527	5	0.8517	0.3632	0.4885	0.0068415	0.013952	0.026085	0.0479469	--	--	--	--	gene-LOC102368624	--	--	hyper
NW_005842442	342778	343592	5	0.5885	0.1	0.4885	0.00105	0.00041227	0.0115157	0.0129403	gene-FIGN	--	gene-FIGN	gene-FIGN	--	gene-FIGN	--	hyper
NW_005842920	389004	389027	7	0.82143	0.33329	0.488143	0.005066	0.0081364	0.0231388	0.0351626	--	--	--	--	--	--	--	hyper
NW_005842016	648973	649514	5	0.7629	0.275	0.4879	0.018543	0.0154	0.0400884	0.0479565	--	--	--	--	--	--	--	hyper
NW_005842446	360639	360701	5	0.7376	0.25	0.4876	0.018543	0.0010344	0.0400884	0.0158716	--	--	--	--	--	--	--	hyper
NW_005841939	3471256	3471512	5	0.8542	0.3667	0.4875	0.0089307	0.0060084	0.0293592	0.0316587	--	--	--	gene-SOBP	--	--	--	hyper
NW_005842013	8196	8323	5	0.9369	0.45	0.4869	0.005196	0.00095469	0.0231388	0.0158716	--	--	--	--	--	--	--	hyper
NW_005843320	158517	158536	5	0.8849	0.398	0.4869	0.018543	0.0026896	0.0400884	0.0256973	--	--	--	--	--	--	--	hyper
NW_005841876	1331253	1331548	9	0.83806	0.35183	0.486222	0.00265	0.0012888	0.0184266	0.0168176	--	--	--	gene-COL4A2	--	--	--	hyper
NW_005842130	1186058	1186360	7	0.62907	0.14286	0.486214	0.00056879	8.2512e-05	0.00983878	0.00862616	gene-UBE2QL1	--	--	--	--	--	--	hyper
NW_005842148	450748	451055	5	0.736	0.2499	0.4861	0.0038862	0.0064622	0.0208973	0.0316587	--	--	--	--	--	--	--	hyper
NW_005843783	41165	41234	5	0.6349	0.1492	0.4857	0.0020892	0.0063814	0.0157582	0.0316587	--	--	--	--	--	--	--	hyper
NW_005841996	1187001	1187155	5	0.8367	0.3511	0.4856	0.018543	0.014553	0.0400884	0.0479469	--	--	--	gene-CTNNAL1	--	--	--	hyper
NW_005843243	47377	47492	7	0.69957	0.21429	0.485286	0.0032752	0.0042074	0.020101	0.0316587	gene-LOC102375252	gene-LOC102375252	--	--	--	--	--	hyper
NW_005842438	957167	957189	5	0.735	0.2501	0.4849	0.0020892	0.005988	0.0157582	0.0316587	--	--	--	--	--	--	--	hyper
NW_005842417	210831	210978	5	0.5848	0.1	0.4848	0.0068415	0.0060493	0.026085	0.0316587	gene-OBSCN	--	--	--	--	--	--	hyper
NW_005841955	1117188	1117383	5	0.679	0.1944	0.4846	0.0028795	0.0064396	0.0184266	0.0316587	--	--	--	gene-IMPG1	--	--	--	hyper
NW_005842488	197213	197886	8	0.82519	0.34063	0.484562	0.0083341	0.0060538	0.0293592	0.0316587	--	--	--	gene-LOC102368221	--	--	--	hyper
NW_005842263	534811	535543	5	0.6879	0.2038	0.4841	0.011496	0.013506	0.0328177	0.0479469	--	--	gene-HEY2	gene-HEY2	--	gene-HEY2	--	hyper
NW_005842279	911709	912024	5	0.9107	0.4267	0.484	0.023231	0.01572	0.0451827	0.0482719	--	--	--	gene-MRPS5	--	--	--	hyper
NW_005843274	110843	110883	5	0.8791	0.3952	0.4839	0.028806	0.0060598	0.0494807	0.0316587	--	--	--	--	--	--	--	hyper
NW_005842542	938587	938817	5	0.6338	0.15	0.4838	0.0038862	0.00096742	0.0208973	0.0158716	--	--	--	--	--	--	--	hyper
NW_005842021	1677296	1678366	5	0.7586	0.275	0.4836	0.011496	0.005946	0.0328177	0.0316587	--	--	--	--	--	--	--	hyper
NW_005842266	957768	957878	7	0.97157	0.48814	0.483429	0.000796	0.0010142	0.0112476	0.0158716	--	--	--	--	--	--	--	hyper
NW_005841840	1845963	1846772	6	0.58342	0.1	0.483417	0.002914	0.010606	0.0184266	0.0437359	--	--	--	--	--	--	--	hyper
NW_005841879	886687	887272	5	0.7833	0.3	0.4833	0.023231	0.0067031	0.0451827	0.0318308	--	--	--	--	--	--	--	hyper
NW_005842453	1059734	1059778	5	0.95	0.4668	0.4832	0.005196	0.0058325	0.0231388	0.0316587	--	--	--	--	--	--	--	hyper
NW_005841933	518640	518867	9	0.81022	0.32711	0.483111	0.00024248	0.0077318	0.00661939	0.0342578	--	--	--	--	--	--	--	hyper
NW_005842750	480151	480622	5	0.6581	0.175	0.4831	0.01469	0.0063319	0.0368799	0.0316587	--	--	--	--	--	--	--	hyper
NW_005843050	19113	19474	5	0.6228	0.14	0.4828	0.0020892	0.0064882	0.0157582	0.0316587	--	--	--	--	--	--	--	hyper
NW_005842683	552779	553241	5	0.7684	0.2861	0.4823	0.028806	0.0060999	0.0494807	0.0316587	--	--	--	--	--	--	--	hyper
NW_005841898	580435	580795	5	0.9	0.4178	0.4822	0.0089307	0.0070403	0.0293592	0.0326739	--	--	--	--	--	--	--	hyper
NW_005842800	547325	547873	7	0.89964	0.41757	0.482071	0.0067098	0.0079779	0.026085	0.0350408	--	--	--	gene-NUDCD1	--	--	--	hyper
NW_005842370	1407234	1407259	5	0.92	0.4383	0.4817	0.0068415	0.0065699	0.026085	0.0316798	--	--	--	--	--	--	--	hyper
NW_005842691	381666	382200	5	0.9667	0.4851	0.4816	0.0068415	0.0064695	0.026085	0.0316587	--	--	--	--	--	--	gene-KIF5C	hyper
NW_005841875	3323761	3324300	7	0.73321	0.25164	0.481571	0.0017814	0.0080521	0.0153816	0.0350593	--	--	--	--	--	--	--	hyper
NW_005841944	2668548	2668771	5	0.6481	0.1666	0.4815	0.0068415	0.015766	0.026085	0.0483749	--	--	--	--	--	--	--	hyper
NW_005842525	162702	162891	5	0.7462	0.265	0.4812	0.0089307	0.0070875	0.0293592	0.0327907	--	--	--	--	--	--	--	hyper
NW_005842567	965170	965270	5	0.7596	0.2787	0.4809	0.005196	0.0064945	0.0231388	0.0316587	--	--	--	gene-CUNH11orf65	--	--	--	hyper
NW_005842211	1432639	1432674	5	0.8078	0.327	0.4808	0.00020568	0.0026424	0.00589647	0.0256058	--	--	--	--	--	--	--	hyper
NW_005842527	571138	571282	5	0.7741	0.2933	0.4808	0.00105	0.0024756	0.0115157	0.0253763	--	--	--	--	--	--	--	hyper
NW_005842080	1499912	1500864	7	0.75864	0.27807	0.480571	0.0088183	0.0010203	0.0293592	0.0158716	--	--	--	--	--	--	--	hyper
NW_005842285	1710322	1710407	8	0.68819	0.20775	0.480437	0.00060427	3.8679e-05	0.0102874	0.00548963	--	--	--	--	--	--	--	hyper
NW_005841959	2845766	2845902	5	0.7882	0.308	0.4802	0.0089307	0.0134	0.0293592	0.0479469	--	--	--	gene-DMD	--	--	--	hyper
NW_005844113	15222	15869	5	0.6686	0.1884	0.4802	0.0028795	0.0058499	0.0184266	0.0316587	--	--	--	--	--	--	--	hyper
NW_005841840	1976206	1976573	5	0.6528	0.1727	0.4801	0.005196	0.0057236	0.0231388	0.0316587	--	--	--	--	--	--	--	hyper
NW_005843378	77373	77422	5	0.7172	0.2371	0.4801	0.00032475	0.0057775	0.00749683	0.0316587	gene-LOC112548655	--	--	--	--	--	--	hyper
NW_005843784	33840	34205	5	0.5905	0.1104	0.4801	0.00105	0.0010265	0.0115157	0.0158716	gene-LOC102377959	gene-LOC102377959	--	--	--	--	--	hyper
NW_005842365	1476671	1476844	5	0.8	0.32	0.48	0.023231	0.013161	0.0451827	0.0479469	--	--	--	--	--	--	--	hyper
NW_005842594	905633	906482	8	0.82869	0.34894	0.47975	0.0017589	0.0031833	0.0153816	0.027847	--	--	--	--	--	--	--	hyper
NW_005842512	6651	7396	20	0.57582	0.09625	0.479575	6.5303e-07	3.196e-06	0.00110367	0.00277493	--	--	--	--	--	--	--	hyper
NW_005841835	3837781	3837814	5	0.884	0.4048	0.4792	0.011496	0.0060397	0.0328177	0.0316587	--	--	--	gene-MIPOL1	--	--	--	hyper
NW_005842200	983926	984275	5	0.642	0.1629	0.4791	0.0028795	0.0025267	0.0184266	0.0254003	--	--	--	gene-ING2	--	--	--	hyper
NW_005842590	465668	465870	5	0.8958	0.4167	0.4791	0.028806	0.01416	0.0494807	0.0479469	--	--	--	gene-LOC102384375	--	--	--	hyper
NW_005842958	297605	298136	5	0.8324	0.3536	0.4788	0.0038862	0.0024478	0.0208973	0.0253763	--	--	--	--	--	--	--	hyper
NW_005842053	2199142	2199838	5	0.7036	0.225	0.4786	0.01469	0.016148	0.0368799	0.0492139	--	--	--	gene-CUNH21orf91	--	--	--	hyper
NW_005842747	84188	84447	5	0.7118	0.2332	0.4786	0.011496	0.0058941	0.0328177	0.0316587	gene-LOC106722820	--	--	gene-LOC106722820	--	--	--	hyper
NW_005842036	2004083	2004239	5	0.9484	0.47	0.4784	0.0068415	0.013721	0.026085	0.0479469	--	--	--	--	--	--	--	hyper
NW_005841981	318387	318516	5	0.7351	0.2571	0.478	0.023231	0.012876	0.0451827	0.0479469	--	--	--	--	--	--	--	hyper
NW_005842481	794130	794743	5	0.8298	0.3518	0.478	0.028806	0.013474	0.0494807	0.0479469	--	--	--	gene-PQLC1	--	--	--	hyper
NW_005842678	606219	606402	5	0.7968	0.3192	0.4776	0.01469	0.0058958	0.0368799	0.0316587	--	--	--	--	--	--	--	hyper
NW_005842332	756992	757150	7	0.9345	0.45714	0.477357	0.024358	0.01621	0.046241	0.0493884	--	--	--	--	--	--	--	hyper
NW_005842324	1039149	1039198	5	0.8201	0.3428	0.4773	0.00105	0.0010592	0.0115157	0.0158716	--	--	--	--	--	--	--	hyper
NW_005842899	359531	360317	5	0.777	0.3	0.477	0.028806	0.013522	0.0494807	0.0479469	--	--	--	gene-TSPAN11	--	--	--	hyper
NW_005842859	249179	250228	9	0.98611	0.50928	0.476833	0.0065101	0.01329	0.026085	0.0479469	--	--	--	gene-KDM3B	--	--	--	hyper
NW_005842312	485417	485464	5	0.7567	0.28	0.4767	0.018543	0.013256	0.0400884	0.0479469	--	--	--	--	--	--	--	hyper
NW_005843542	42804	42928	5	0.8303	0.3536	0.4767	0.0015047	0.0011672	0.0137965	0.0160646	--	--	--	gene-LOC102375194	--	--	--	hyper
NW_005842298	104026	104256	7	0.66893	0.19243	0.4765	0.0043891	0.008021	0.0229915	0.0350408	--	--	--	--	--	--	--	hyper
NW_005842466	977853	977931	5	0.793	0.3167	0.4763	0.0020892	0.0027325	0.0157582	0.0257584	--	--	--	gene-LOC102373839	--	--	--	hyper
NW_005842604	699146	700041	5	0.8333	0.3571	0.4762	0.0089307	0.0058058	0.0293592	0.0316587	--	--	--	gene-RASAL2	--	--	--	hyper
NW_005843753	32389	32680	5	0.8594	0.3833	0.4761	0.0089307	0.014305	0.0293592	0.0479469	--	--	--	--	--	--	--	hyper
NW_005842106	2364519	2365495	5	0.7982	0.3222	0.476	0.028806	0.012919	0.0494807	0.0479469	--	--	--	--	--	--	--	hyper
NW_005842399	129285	129516	6	0.85558	0.37967	0.475917	0.0018298	0.0058615	0.0156311	0.0316587	--	--	--	--	--	gene-FAM163B	--	hyper
NW_005842867	301759	302001	5	0.8266	0.3508	0.4758	0.0001299	0.0010953	0.00490373	0.0158716	--	--	--	--	--	--	--	hyper
NW_005842519	390363	390722	7	0.81507	0.33929	0.475786	0.0115	0.015148	0.0328177	0.0479469	--	--	--	gene-DYSF	--	--	--	hyper
NW_005842593	1001931	1002184	7	0.96721	0.49164	0.475571	0.0067098	0.0082688	0.026085	0.0354343	gene-NDRG3	--	--	--	--	--	--	hyper
NW_005841970	830897	831478	5	0.9833	0.5078	0.4755	0.0068415	0.0061042	0.026085	0.0316587	--	--	--	--	--	--	--	hyper
NW_005841980	2491579	2492003	7	0.83264	0.35714	0.4755	0.014882	0.0080264	0.0368799	0.0350408	gene-DCTN4	gene-DCTN4	--	--	--	--	--	hyper
NW_005842701	271377	271428	5	0.8001	0.325	0.4751	0.0068415	0.0058769	0.026085	0.0316587	--	--	--	--	--	--	--	hyper
NW_005843655	65942	65971	5	0.7806	0.3057	0.4749	2.165e-05	0.00012691	0.00234157	0.00862616	gene-LOC112548866,gene-LOC102379753	--	gene-LOC102379753	--	--	--	--	hyper
NW_005843203	9321	9538	5	0.5748	0.1	0.4748	0.00072528	0.00013579	0.0105737	0.00862616	--	--	--	--	--	--	--	hyper
NW_005841891	4390813	4390877	7	0.89114	0.41664	0.4745	0.01008	0.0080603	0.0321435	0.0350683	--	--	--	gene-LOC112549301	--	--	--	hyper
NW_005843614	2277	2866	10	0.7244	0.25	0.4744	0.00053536	6.978e-05	0.00949702	0.00831599	--	--	--	--	--	--	--	hyper
NW_005842535	1092333	1093205	8	0.57075	0.096437	0.474312	0.0001409	3.7579e-05	0.00512702	0.00545024	--	--	--	--	--	--	--	hyper
NW_005842058	1846684	1847299	5	0.8742	0.4	0.4742	0.01469	0.0065363	0.0368799	0.0316631	--	--	--	--	--	--	--	hyper
NW_005842903	159018	159150	5	0.7242	0.25	0.4742	0.023231	0.01321	0.0451827	0.0479469	--	--	--	--	--	--	--	hyper
NW_005841953	251844	252368	7	0.76471	0.29079	0.473929	0.0067098	0.008034	0.026085	0.0350408	--	--	--	gene-HECW1	--	--	--	hyper
NW_005841888	1832781	1833383	7	0.82464	0.35086	0.473786	0.014882	0.015677	0.0368799	0.0481981	--	--	--	--	--	--	--	hyper
NW_005842088	98619	98715	5	0.7236	0.25	0.4736	0.0038862	0.015111	0.0208973	0.0479469	--	--	--	gene-NUP210	--	--	--	hyper
NW_005841867	2847133	2847155	5	0.8985	0.425	0.4735	0.0038862	0.0065234	0.0208973	0.0316631	--	--	--	--	--	--	--	hyper
NW_005843567	29078	29134	5	0.8663	0.3928	0.4735	0.011496	0.0026303	0.0328177	0.0256058	--	--	--	--	--	--	--	hyper
NW_005843332	170959	171324	18	0.84836	0.37489	0.473472	1.5169e-06	1.697e-05	0.00152948	0.00449518	gene-LOC102382042	--	--	--	--	--	--	hyper
NW_005843752	24843	25159	12	0.64471	0.17129	0.473417	6.9033e-05	2.4725e-05	0.0044952	0.00545024	gene-LOC102388423	--	gene-LOC102388423	--	--	gene-LOC102388423	--	hyper
NW_005842210	1704940	1706129	8	0.95244	0.47919	0.47325	0.010382	0.0060705	0.0327684	0.0316587	--	--	--	gene-EXT1	--	--	--	hyper
NW_005841842	2396620	2397111	6	0.82292	0.34975	0.473167	0.0082932	0.0050598	0.0293592	0.0316587	--	--	--	--	--	--	--	hyper
NW_005841832	6537389	6537444	6	0.73467	0.26158	0.473083	0.0011146	0.0050484	0.0119149	0.0316587	--	--	--	gene-DPYD	--	--	--	hyper
NW_005842798	153070	153308	6	0.63242	0.15975	0.472667	0.00065603	0.011033	0.0105737	0.0438273	--	--	--	gene-LOC102379795	--	--	--	hyper
NW_005843810	2547	2681	5	0.566	0.0934	0.4726	0.00048713	0.00095291	0.00890422	0.0158716	--	--	--	--	--	--	--	hyper
NW_005842029	1352827	1352856	7	0.85807	0.38564	0.472429	0.0037952	0.0021245	0.0208973	0.0241562	--	--	--	--	--	gene-ARHGAP6	--	hyper
NW_005841897	1244865	1244989	5	0.8481	0.3757	0.4724	0.018543	0.012985	0.0400884	0.0479469	gene-ITGB4	--	--	--	--	--	--	hyper
NW_005842530	28955	28978	7	0.9345	0.46214	0.472357	0.002425	0.0041165	0.017554	0.0316587	--	--	--	gene-LOC102372494	--	--	--	hyper
NW_005842978	280510	280834	5	0.6719	0.2	0.4719	0.01469	0.0060986	0.0368799	0.0316587	--	--	--	gene-RIMS2	--	--	--	hyper
NW_005841849	1258082	1258180	5	0.7451	0.2733	0.4718	0.0089307	0.013908	0.0293592	0.0479469	--	--	--	--	--	--	--	hyper
NW_005842045	1224306	1225285	5	0.7718	0.3	0.4718	0.011496	0.015775	0.0328177	0.0483838	--	--	--	--	--	--	--	hyper
NW_005842829	608186	608467	5	0.7483	0.2765	0.4718	0.023231	0.0059671	0.0451827	0.0316587	--	--	--	gene-LOC102373761	--	--	--	hyper
NW_005843634	911	1275	5	0.9378	0.4664	0.4714	0.0028795	0.007528	0.0184266	0.0341761	--	--	--	--	--	--	--	hyper
NW_005843680	2761	2947	7	0.56114	0.089929	0.471214	0.00056879	0.0079774	0.00983878	0.0350408	--	--	--	--	--	--	--	hyper
NW_005842494	16870	16967	5	0.671	0.2	0.471	0.01469	0.0026973	0.0368799	0.0256973	gene-HSD11B1	--	gene-HSD11B1	gene-HSD11B1	--	gene-LAMB3	--	hyper
NW_005842073	482486	483002	5	0.7709	0.3	0.4709	0.028806	0.014316	0.0494807	0.0479469	--	--	--	gene-OPN4	--	--	--	hyper
NW_005841881	1762098	1762338	8	0.63425	0.16369	0.470562	0.00069384	0.00042156	0.0105737	0.0131899	--	--	--	--	--	--	--	hyper
NW_005842269	327892	328587	8	0.82994	0.35938	0.470562	0.012866	0.0059694	0.0356613	0.0316587	--	--	--	--	--	--	--	hyper
NW_005842745	555734	555762	5	0.781	0.3105	0.4705	7.5776e-05	0.00015316	0.0044952	0.00862616	--	--	--	gene-RPS6KA2	--	--	--	hyper
NW_005841860	32579	32984	12	0.56946	0.099042	0.470417	0.0036448	0.0042308	0.0208973	0.0316587	--	--	--	--	--	--	--	hyper
NW_005842612	882070	882291	5	0.6703	0.2	0.4703	0.01469	0.0062098	0.0368799	0.0316587	--	--	--	--	--	gene-LOC102386865	--	hyper
NW_005842762	24014	24058	7	0.76721	0.297	0.470214	0.002425	0.0041728	0.017554	0.0316587	--	--	--	--	--	--	--	hyper
NW_005842059	303551	303842	5	0.7034	0.2333	0.4701	0.01469	0.01399	0.0368799	0.0479469	--	--	--	--	--	--	--	hyper
NW_005842602	777464	777740	5	0.5887	0.1186	0.4701	0.00105	0.013985	0.0115157	0.0479469	--	--	--	gene-CCDC125	--	--	--	hyper
NW_005842030	2505459	2506025	5	0.9074	0.4375	0.4699	0.023231	0.0060114	0.0451827	0.0316587	--	--	--	--	--	--	--	hyper
NW_005841855	4968751	4969230	5	0.8934	0.4236	0.4698	0.01469	0.01469	0.0368799	0.0479469	--	--	gene-LOC102385731	gene-LOC102385731	--	--	--	hyper
NW_005842056	1986391	1986999	9	0.63428	0.16483	0.469444	0.00265	0.0024077	0.0184266	0.0253763	--	--	--	--	--	--	--	hyper
NW_005843114	289852	290043	5	0.8884	0.4192	0.4692	0.0068415	0.013149	0.026085	0.0479469	--	--	--	--	--	--	--	hyper
NW_005841885	707337	707376	5	0.9	0.4314	0.4686	0.0068415	0.0057974	0.026085	0.0316587	--	--	--	--	--	--	--	hyper
NW_005842053	1689443	1690100	5	0.7782	0.31	0.4682	0.0038862	0.0057613	0.0208973	0.0316587	--	--	--	--	--	--	--	hyper
NW_005842071	1996853	1996888	7	0.926	0.45786	0.468143	0.0020805	0.0041019	0.0157582	0.0316587	--	--	--	gene-CFTR	--	--	--	hyper
NW_005842259	299465	299517	5	0.8015	0.3334	0.4681	0.028806	0.013317	0.0494807	0.0479469	--	--	--	gene-LOC102375378	--	--	--	hyper
NW_005841846	2051059	2051697	5	0.7751	0.3071	0.468	0.011496	0.01374	0.0328177	0.0479469	--	--	--	--	--	--	--	hyper
NW_005842388	404786	404807	5	0.8	0.3321	0.4679	0.0038862	0.00099315	0.0208973	0.0158716	--	--	--	--	--	--	--	hyper
NW_005842655	284057	284127	5	0.5326	0.0649	0.4677	0.00048713	0.0010113	0.00890422	0.0158716	--	--	--	--	--	--	--	hyper
NW_005842615	199162	199265	5	0.5943	0.1267	0.4676	0.0028795	0.0025675	0.0184266	0.0254446	--	--	--	--	--	--	--	hyper
NW_005842272	902909	902991	5	0.6977	0.231	0.4667	0.018543	0.0024448	0.0400884	0.0253763	--	--	--	gene-MOCOS	--	--	--	hyper
NW_005842016	2862595	2862641	5	0.8833	0.4167	0.4666	0.011496	0.0057268	0.0328177	0.0316587	gene-LOC106722102	gene-LOC106722102	--	--	--	--	--	hyper
NW_005842217	115996	116056	5	0.6999	0.2333	0.4666	0.005196	0.013875	0.0231388	0.0479469	--	--	--	--	--	--	--	hyper
NW_005842509	128969	129017	5	0.7531	0.2877	0.4654	0.00072528	0.00017442	0.0105737	0.00862616	--	--	--	--	--	--	--	hyper
NW_005842074	1480996	1481279	7	0.80464	0.33929	0.465357	0.016881	0.008532	0.0400884	0.0363133	--	--	--	gene-PTPRM	--	--	--	hyper
NW_005841829	6428347	6428815	5	0.7009	0.2357	0.4652	0.011496	0.0057344	0.0328177	0.0316587	--	--	--	--	--	--	--	hyper
NW_005841889	3512952	3513106	5	0.665	0.2	0.465	0.005196	0.0057584	0.0231388	0.0316587	--	--	--	--	--	--	--	hyper
NW_005842810	74052	74873	5	0.6993	0.2344	0.4649	0.0020892	0.00097874	0.0157582	0.0158716	--	--	--	gene-FAM184A	--	--	--	hyper
NW_005842007	2440813	2441252	10	0.5592	0.0945	0.4647	0.00035615	0.00052126	0.00794588	0.0145342	--	--	--	--	--	--	gene-TFAP2A	hyper
NW_005841848	67758	67832	5	0.83	0.3657	0.4643	0.0068415	0.012958	0.026085	0.0479469	--	--	--	gene-MDFIC	--	--	--	hyper
NW_005841986	940794	940968	5	0.7643	0.3	0.4643	0.01469	0.014	0.0368799	0.0479469	--	--	--	gene-WBP1L	--	--	--	hyper
NW_005842494	809232	809357	9	0.77222	0.30794	0.464278	0.0048651	0.0077318	0.0231388	0.0342578	--	--	--	gene-PLXNA2	--	--	--	hyper
NW_005843656	6198	6214	5	0.67	0.2058	0.4642	0.0020892	0.0071472	0.0157582	0.0329507	--	--	--	--	gene-LOC106723358	--	--	hyper
NW_005841977	1071506	1072211	5	0.7638	0.3	0.4638	0.028806	0.005765	0.0494807	0.0316587	--	--	--	--	--	--	--	hyper
NW_005842810	553089	554379	5	0.6805	0.2167	0.4638	0.005196	0.006359	0.0231388	0.0316587	--	--	--	gene-CEP85L	--	--	--	hyper
NW_005842433	265278	265906	8	0.66612	0.20244	0.463687	0.0059361	0.010837	0.0253372	0.0437359	--	--	--	--	--	--	--	hyper
NW_005842729	416882	417294	8	0.89694	0.43331	0.463625	0.0015462	0.00082495	0.013908	0.0158716	--	--	--	--	--	--	--	hyper
NW_005842293	976969	977046	5	0.8833	0.42	0.4633	0.018543	0.0058289	0.0400884	0.0316587	--	--	--	gene-PRELID2	--	--	--	hyper
NW_005843875	31238	31265	18	0.78186	0.31886	0.463	0.00050132	5.426e-06	0.00905243	0.0029353	--	--	--	--	--	--	--	hyper
NW_005842167	1455622	1456241	8	0.92906	0.46625	0.462813	0.0013574	0.0031878	0.0137086	0.027847	--	--	--	--	--	--	--	hyper
NW_005841947	444534	444609	7	0.92593	0.46329	0.462643	0.0020805	0.0010158	0.0157582	0.0158716	--	--	--	gene-LOC102382468	--	--	--	hyper
NW_005844181	4570	5273	7	0.7245	0.26193	0.462571	0.0043891	0.0041305	0.0229915	0.0316587	--	--	--	--	--	--	--	hyper
NW_005842678	680254	680310	5	0.929	0.4666	0.4624	0.00032475	0.00014502	0.00749683	0.00862616	--	--	--	--	--	gene-COL21A1	--	hyper
NW_005841882	1921357	1921726	5	0.9636	0.5016	0.462	0.0038862	0.013407	0.0208973	0.0479469	--	--	--	--	--	--	--	hyper
NW_005842521	317125	317165	5	0.8252	0.3633	0.4619	0.005196	0.0028867	0.0231388	0.0265537	--	--	--	gene-KIAA0930	--	--	--	hyper
NW_005841937	3013778	3013924	5	0.7617	0.3	0.4617	0.0038862	0.0061088	0.0208973	0.0316587	--	--	--	--	--	--	--	hyper
NW_005842000	318704	318982	7	0.78514	0.32393	0.461214	0.0067098	0.0043169	0.026085	0.0316587	--	--	--	gene-COL9A3	--	--	--	hyper
NW_005843209	85987	86380	7	0.87529	0.41429	0.461	0.0037952	0.00099858	0.0208973	0.0158716	--	--	--	--	--	gene-LOC102386147	--	hyper
NW_005841979	2089358	2089741	5	0.675	0.2141	0.4609	0.0068415	0.0024572	0.026085	0.0253763	--	--	--	--	--	--	--	hyper
NW_005841862	2443534	2443603	17	0.47556	0.014706	0.460853	1.0518e-06	7.2606e-06	0.00133405	0.0029353	--	--	--	gene-GALNT14	--	--	--	hyper
NW_005842225	1757215	1757291	5	0.7275	0.2667	0.4608	0.018543	0.012978	0.0400884	0.0479469	--	--	--	--	--	--	--	hyper
NW_005842829	645851	646107	5	0.7608	0.3	0.4608	0.028806	0.015848	0.0494807	0.0485172	--	--	--	gene-LOC102373761	--	--	--	hyper
NW_005841950	3537531	3537661	7	0.68407	0.2235	0.460571	2.3663e-05	3.3283e-05	0.00249035	0.00545024	--	--	--	--	--	--	--	hyper
NW_005842570	179224	179579	5	0.7604	0.2999	0.4605	0.011496	0.0010311	0.0328177	0.0158716	--	--	--	--	--	--	--	hyper
NW_005843872	31367	31443	5	0.4735	0.013	0.4605	0.0001299	0.0010289	0.00490373	0.0158716	--	--	--	--	--	--	--	hyper
NW_005842571	929885	930061	5	0.8103	0.35	0.4603	0.011496	0.0062237	0.0328177	0.0316587	--	--	--	--	--	--	--	hyper
NW_005842258	1090444	1090872	7	0.78164	0.32143	0.460214	0.0058359	0.00048438	0.0251015	0.0139321	--	--	--	--	--	--	--	hyper
NW_005842181	1193114	1193211	5	0.9304	0.4704	0.46	0.023231	0.0060107	0.0451827	0.0316587	--	--	--	gene-KL	--	--	--	hyper
NW_005842405	598662	599478	5	0.61	0.15	0.46	0.0068415	0.013401	0.026085	0.0479469	--	--	--	--	--	--	--	hyper
NW_005841900	434220	434384	5	0.8763	0.4164	0.4599	0.01469	0.005797	0.0368799	0.0316587	--	--	--	--	--	--	--	hyper
NW_005843260	188213	188683	5	0.5599	0.1	0.4599	0.011496	0.0026914	0.0328177	0.0256973	--	--	--	--	--	--	--	hyper
NW_005842033	99253	99345	5	0.8776	0.4178	0.4598	0.005196	0.012888	0.0231388	0.0479469	--	--	--	gene-TULP4	--	--	--	hyper
NW_005841857	4668325	4668422	9	0.767	0.30739	0.459611	0.00050095	0.00067093	0.00905098	0.0158716	--	--	--	--	--	--	--	hyper
NW_005841879	2267802	2268100	5	0.6637	0.2042	0.4595	0.005196	0.013323	0.0231388	0.0479469	gene-CACNG4	gene-CACNG4	--	--	--	--	--	hyper
NW_005841904	1884279	1884692	5	0.8487	0.3893	0.4594	0.0089307	0.0144	0.0293592	0.0479469	--	--	--	--	--	--	--	hyper
NW_005844145	12258	12534	5	0.8879	0.4286	0.4593	0.01469	0.013366	0.0368799	0.0479469	--	--	--	--	--	--	--	hyper
NW_005842057	2159075	2159241	5	0.5451	0.0859	0.4592	0.00020568	0.00063342	0.00589647	0.0158716	--	--	--	--	--	--	--	hyper
NW_005843488	92387	92783	5	0.5759	0.1167	0.4592	0.0020892	0.013323	0.0157582	0.0479469	--	--	--	--	--	--	--	hyper
NW_005842334	1421852	1422111	7	0.88071	0.42164	0.459071	0.021597	0.015099	0.0446703	0.0479469	--	--	--	gene-LOC102376713	--	--	--	hyper
NW_005842407	1374621	1374874	5	0.7406	0.2817	0.4589	0.005196	0.0062899	0.0231388	0.0316587	--	--	--	--	--	--	--	hyper
NW_005843320	204309	204445	5	0.6589	0.2	0.4589	0.011496	0.0014275	0.0328177	0.0180426	--	--	--	--	--	--	--	hyper
NW_005842983	89562	89586	5	0.9584	0.4999	0.4585	0.005196	0.012899	0.0231388	0.0479469	--	--	--	--	--	--	--	hyper
NW_005842850	379519	379613	5	0.712	0.2536	0.4584	0.0089307	0.014473	0.0293592	0.0479469	--	--	--	--	--	--	--	hyper
NW_005842197	280083	280168	7	0.76079	0.30243	0.458357	0.005066	0.0041541	0.0231388	0.0316587	--	--	--	--	--	--	--	hyper
NW_005842349	433368	433534	7	0.85321	0.39507	0.458143	0.019112	0.015044	0.0408049	0.0479469	--	--	--	--	--	--	--	hyper
NW_005841946	107561	107676	7	0.53971	0.081786	0.457929	0.0043891	0.0042221	0.0229915	0.0316587	--	--	--	gene-SYNM	--	--	--	hyper
NW_005843285	85914	85984	8	0.82875	0.37088	0.457875	0.0052874	0.010914	0.0233925	0.0437359	--	--	--	--	--	--	--	hyper
NW_005842129	1519190	1519604	6	0.92975	0.47225	0.4575	0.0036366	0.010429	0.0208973	0.0436719	--	--	--	--	--	--	--	hyper
NW_005842015	2791726	2792040	5	0.6903	0.2333	0.457	0.0089307	0.0066619	0.0293592	0.031809	--	--	--	gene-TSPAN32	--	--	--	hyper
NW_005844678	3125	3265	9	0.66111	0.20428	0.456833	0.00021415	0.004375	0.0060195	0.0316587	--	--	--	--	gene-LOC102377085	--	--	hyper
NW_005843911	28224	28571	5	0.6193	0.1625	0.4568	0.0038862	0.0010102	0.0208973	0.0158716	--	--	--	--	--	--	--	hyper
NW_005841852	3933999	3934040	5	0.7426	0.286	0.4566	0.00105	0.0012024	0.0115157	0.0163122	--	--	--	gene-LRMDA	--	--	--	hyper
NW_005842270	1272828	1272950	9	0.92983	0.47333	0.4565	0.010385	0.0077318	0.0327684	0.0342578	--	--	--	--	gene-LOC102385608,gene-IL17C	--	--	hyper
NW_005841907	872900	873404	7	0.74671	0.29057	0.456143	0.0043891	0.0040933	0.0229915	0.0316587	--	--	--	--	--	--	--	hyper
NW_005842299	436489	437013	7	0.52736	0.071429	0.455929	0.005066	0.0041401	0.0231388	0.0316587	--	--	--	gene-ZIC1	--	--	--	hyper
NW_005842209	1343240	1343344	5	0.828	0.3722	0.4558	0.0028795	0.014011	0.0184266	0.0479469	--	--	--	--	--	--	--	hyper
NW_005842376	710286	710527	5	0.9722	0.5167	0.4555	0.011496	0.0082953	0.0328177	0.0354842	gene-LOC102367790	gene-LOC102367790	--	--	--	--	--	hyper
NW_005841950	507163	507483	5	0.7753	0.32	0.4553	0.018543	0.013289	0.0400884	0.0479469	--	--	--	--	--	--	--	hyper
NW_005841838	54689	55258	8	0.80413	0.349	0.455125	0.0093078	0.0032061	0.0304611	0.027847	--	--	--	--	--	--	--	hyper
NW_005841896	2424406	2424421	5	0.6632	0.2082	0.455	0.005196	0.012817	0.0231388	0.0479469	--	--	--	--	--	--	--	hyper
NW_005843390	157388	158782	14	0.70946	0.25446	0.455	0.00045356	0.0004779	0.00890422	0.0137741	--	--	--	--	--	--	--	hyper
NW_005841876	3474434	3474979	7	0.74507	0.29029	0.454786	0.0076996	0.015599	0.0285488	0.0480732	--	--	--	gene-ATP11A	--	--	--	hyper
NW_005842539	586354	586848	5	0.7634	0.309	0.4544	0.0068415	0.0062142	0.026085	0.0316587	--	--	--	gene-ATRNL1	--	--	--	hyper
NW_005842002	559822	559913	5	0.7673	0.3134	0.4539	0.0038862	0.01331	0.0208973	0.0479469	--	--	--	--	--	--	--	hyper
NW_005842473	557953	558109	5	0.8514	0.3975	0.4539	0.028806	0.01447	0.0494807	0.0479469	--	--	--	gene-ZFYVE28	--	--	--	hyper
NW_005841833	3731199	3731683	5	0.6583	0.2047	0.4536	0.0038862	0.0076648	0.0208973	0.0342578	--	--	--	--	--	gene-TRAFD1	--	hyper
NW_005842654	16866	17184	5	0.96	0.5064	0.4536	0.0038862	0.0060301	0.0208973	0.0316587	--	--	--	--	--	--	--	hyper
NW_005842163	1270319	1270611	7	0.87271	0.41921	0.4535	0.0067098	0.0082191	0.026085	0.0353172	--	--	--	--	--	gene-DAB1	--	hyper
NW_005842249	1448665	1449484	5	0.739	0.2858	0.4532	0.023231	0.0058407	0.0451827	0.0316587	--	--	--	--	--	--	--	hyper
NW_005841954	1077428	1078568	7	0.76729	0.31429	0.453	0.0020805	0.015377	0.0157582	0.0479469	--	--	--	gene-FBXL4	--	--	--	hyper
NW_005843978	19015	19657	5	0.7046	0.2521	0.4525	0.011496	0.0060071	0.0328177	0.0316587	--	--	gene-LOC102372453	gene-LOC102372453	--	--	--	hyper
NW_005842963	446072	446460	7	0.8155	0.36307	0.452429	0.016881	0.015036	0.0400884	0.0479469	--	--	--	--	--	--	--	hyper
NW_005841831	5606345	5606622	5	0.8752	0.4228	0.4524	0.00105	0.00099449	0.0115157	0.0158716	--	--	--	--	--	--	--	hyper
NW_005841955	76706	76891	5	0.82	0.3678	0.4522	0.0068415	0.013128	0.026085	0.0479469	--	--	--	gene-MEI4	--	--	--	hyper
NW_005841990	2548822	2548873	7	0.87029	0.41829	0.452	0.0012984	0.015244	0.0132541	0.0479469	--	--	--	--	--	--	--	hyper
NW_005842001	2330717	2331256	5	0.7768	0.325	0.4518	0.0068415	0.0028883	0.026085	0.026557	gene-TMEM212	gene-TMEM212	--	--	--	--	--	hyper
NW_005842210	1523219	1523456	9	0.85261	0.40139	0.451222	0.00056349	0.0024077	0.00983878	0.0253763	--	--	--	--	--	--	--	hyper
NW_005841951	3308557	3308574	5	0.9178	0.4667	0.4511	0.023231	0.013198	0.0451827	0.0479469	--	--	--	--	--	--	--	hyper
NW_005842688	155169	155273	7	0.73807	0.287	0.451071	0.0076996	0.016392	0.0285488	0.0498603	--	--	--	--	--	--	--	hyper
NW_005843685	29020	29401	7	0.83721	0.38686	0.450357	0.0037952	0.0010679	0.0208973	0.0158716	--	--	--	gene-LOC102371016	--	--	--	hyper
NW_005841864	4305517	4305540	5	0.9	0.45	0.45	0.0089307	0.0058865	0.0293592	0.0316587	--	--	--	gene-ADGRB3	--	--	--	hyper
NW_005842235	875296	875315	10	0.95	0.5	0.45	0.014912	0.015169	0.0369221	0.0479469	--	--	--	--	--	--	--	hyper
NW_005843484	16902	16943	5	0.9499	0.5	0.4499	0.01469	0.0062077	0.0368799	0.0316587	--	--	--	--	--	--	--	hyper
NW_005842289	109862	109923	5	0.7088	0.2591	0.4497	0.005196	0.013327	0.0231388	0.0479469	--	--	--	gene-MORC2	--	--	--	hyper
NW_005842044	2393790	2394297	5	0.5746	0.125	0.4496	0.0038862	0.0010634	0.0208973	0.0158716	--	--	gene-CA5A	gene-CA5A	--	--	--	hyper
NW_005843539	37470	37510	5	0.6914	0.2419	0.4495	0.0038862	0.0060691	0.0208973	0.0316587	--	--	--	--	--	--	--	hyper
NW_005841983	388122	388625	9	0.91206	0.46294	0.449111	0.0094766	0.0077318	0.0308906	0.0342578	--	--	--	gene-SH3KBP1	--	--	--	hyper
NW_005841954	932651	932666	5	0.4581	0.0091	0.449	0.0001299	0.0010611	0.00490373	0.0158716	--	--	--	--	--	--	--	hyper
NW_005844169	882	913	5	0.8406	0.3917	0.4489	0.018543	0.0064838	0.0400884	0.0316587	--	--	--	--	--	--	--	hyper
NW_005842017	1616802	1616869	5	0.9267	0.478	0.4487	0.0020892	0.0011758	0.0157582	0.0160965	--	--	--	gene-COL6A1	--	--	--	hyper
NW_005842205	464247	464996	7	0.67843	0.22979	0.448643	0.002821	0.0081741	0.0184266	0.0351974	--	--	--	--	--	--	--	hyper
NW_005841902	571801	572165	7	0.66693	0.21836	0.448571	0.0115	0.015289	0.0328177	0.0479469	--	--	--	--	--	--	--	hyper
NW_005842949	506957	507278	5	0.6734	0.225	0.4484	0.018543	0.014016	0.0400884	0.0479469	--	--	--	--	--	--	--	hyper
NW_005842405	1119317	1119605	5	0.639	0.1908	0.4482	0.00105	0.00014581	0.0115157	0.00862616	--	--	--	gene-GRXCR1	--	--	--	hyper
NW_005842008	470123	470405	5	0.6625	0.2144	0.4481	0.0089307	0.0058464	0.0293592	0.0316587	--	--	--	--	--	gene-HFM1	--	hyper
NW_005842453	328900	329145	5	0.6346	0.1867	0.4479	0.0089307	0.013228	0.0293592	0.0479469	--	--	--	--	--	--	--	hyper
NW_005842881	215750	217789	12	0.62954	0.18183	0.447708	0.00057427	0.00029916	0.00991163	0.0117953	--	--	--	--	--	gene-RAP1A	--	hyper
NW_005841949	2269077	2269582	7	0.69557	0.24836	0.447214	0.002821	0.0041497	0.0184266	0.0316587	--	--	--	--	--	--	--	hyper
NW_005841974	1072226	1072799	12	0.84696	0.40004	0.446917	0.00042195	0.0016327	0.00890422	0.0203239	--	--	--	--	--	gene-TMEM139	--	hyper
NW_005842567	288127	288627	7	0.804	0.35714	0.446857	0.019112	0.0080956	0.0408049	0.0350825	--	--	--	--	--	--	--	hyper
NW_005842251	864038	864110	5	0.7984	0.3517	0.4467	0.011496	0.0058441	0.0328177	0.0316587	--	--	--	--	--	--	--	hyper
NW_005842954	536391	536448	5	0.6434	0.1967	0.4467	0.0038862	0.014269	0.0208973	0.0479469	--	--	--	--	--	--	--	hyper
NW_005842628	44706	44893	5	0.8372	0.391	0.4462	0.0089307	0.013334	0.0293592	0.0479469	gene-LOC102377436	gene-LOC102377436	--	--	--	--	--	hyper
NW_005841896	85455	85544	5	0.6794	0.2333	0.4461	0.0068415	0.013447	0.026085	0.0479469	--	--	--	--	--	--	--	hyper
NW_005841905	801584	802089	6	0.79317	0.3475	0.445667	0.0055596	0.0052962	0.0243316	0.0316587	--	--	--	--	--	--	--	hyper
NW_005843536	75970	76201	7	0.62757	0.18193	0.445643	0.00040321	0.0081132	0.0085503	0.0351287	--	--	--	--	--	--	--	hyper
NW_005842217	1422066	1422540	5	0.6373	0.1917	0.4456	0.011496	0.0059605	0.0328177	0.0316587	--	--	--	gene-KIAA0319L	--	--	--	hyper
NW_005843241	8714	8761	5	0.9541	0.5088	0.4453	0.005196	0.014114	0.0231388	0.0479469	--	--	--	gene-LOC102371008	--	--	--	hyper
NW_005842279	1632829	1632874	5	0.9	0.4548	0.4452	0.0015047	0.0027257	0.0137965	0.0257584	--	--	--	--	--	--	--	hyper
NW_005843070	96728	96939	5	0.6819	0.2367	0.4452	0.0038862	0.0057658	0.0208973	0.0316587	--	--	--	--	--	--	--	hyper
NW_005843621	58455	58548	5	0.6952	0.25	0.4452	0.0089307	0.0078044	0.0293592	0.0345283	--	--	--	--	--	--	--	hyper
NW_005842540	3584	3712	5	0.6449	0.2	0.4449	0.01469	0.0026977	0.0368799	0.0256973	gene-PHACTR4	--	--	gene-PHACTR4	--	--	--	hyper
NW_005842316	1277547	1277623	5	0.7345	0.29	0.4445	0.01469	0.00053884	0.0368799	0.0147741	--	--	--	gene-GRIA3	--	--	--	hyper
NW_005842743	584178	584880	5	0.6238	0.1794	0.4444	0.0028795	0.0058014	0.0184266	0.0316587	--	--	--	--	--	--	--	hyper
NW_005844003	9861	10185	5	0.7944	0.35	0.4444	0.01469	0.0057173	0.0368799	0.0316587	--	--	--	--	--	--	--	hyper
NW_005841999	1449466	1449771	7	0.86371	0.41986	0.443857	0.02742	0.015321	0.0494807	0.0479469	--	--	--	--	--	--	--	hyper
NW_005842411	104802	105139	5	0.6278	0.1844	0.4434	0.0068415	0.0059139	0.026085	0.0316587	--	--	--	--	--	--	--	hyper
NW_005842170	1645550	1646750	7	0.7845	0.34129	0.443214	0.016881	0.008221	0.0400884	0.0353172	--	--	--	gene-TCERG1L	--	--	--	hyper
NW_005841881	4018278	4018628	5	0.8832	0.44	0.4432	0.01469	0.015076	0.0368799	0.0479469	--	--	--	--	--	--	--	hyper
NW_005841975	1091331	1091460	8	0.76819	0.325	0.443188	0.011565	0.010824	0.0328177	0.0437359	--	--	--	--	--	--	--	hyper
NW_005843123	276587	276650	5	0.7264	0.2834	0.443	0.0015047	0.01335	0.0137965	0.0479469	--	--	--	gene-TTBK1	--	--	--	hyper
NW_005842178	440755	440799	7	0.69757	0.25514	0.442429	0.0058359	0.0009608	0.0251015	0.0158716	--	--	--	gene-VPS35L	--	--	--	hyper
NW_005841850	3092219	3092347	5	0.7021	0.26	0.4421	0.023231	0.0059338	0.0451827	0.0316587	--	--	--	--	--	gene-CUEDC1	--	hyper
NW_005842133	455756	455879	7	0.97621	0.53443	0.441786	0.0058359	0.015062	0.0251015	0.0479469	--	--	--	--	--	--	--	hyper
NW_005842077	2567340	2567668	5	0.9391	0.4974	0.4417	0.005196	0.0064871	0.0231388	0.0316587	--	--	--	--	--	--	--	hyper
NW_005841893	44093	44346	7	0.66614	0.22464	0.4415	0.005066	0.015091	0.0231388	0.0479469	--	--	--	--	--	--	--	hyper
NW_005843676	37803	38274	5	0.6643	0.223	0.4413	0.0015047	0.0062964	0.0137965	0.0316587	--	--	--	--	--	--	--	hyper
NW_005842274	345974	346131	6	0.96875	0.52775	0.441	0.0082932	0.010375	0.0293592	0.0435934	--	--	--	--	--	--	--	hyper
NW_005842425	520028	520184	5	0.8452	0.4045	0.4407	0.011496	0.014081	0.0328177	0.0479469	--	--	--	--	--	--	--	hyper
NW_005843483	22006	22480	5	0.6348	0.1943	0.4405	0.0068415	0.013623	0.026085	0.0479469	--	--	--	--	--	--	--	hyper
NW_005842496	776001	776022	5	0.8466	0.4064	0.4402	0.00020568	0.0011247	0.00589647	0.0158716	--	--	--	--	--	--	--	hyper
NW_005842056	581018	581478	9	0.81656	0.37639	0.440167	0.0029392	0.004375	0.0184813	0.0316587	--	--	--	gene-GARS	--	--	--	hyper
NW_005841970	639329	639414	5	0.7134	0.2733	0.4401	0.0028795	0.015599	0.0184266	0.0480732	--	--	--	--	--	gene-MARCH1	--	hyper
NW_005842157	1284574	1284805	5	0.57	0.13	0.44	0.0015047	0.0058244	0.0137965	0.0316587	--	--	--	gene-VAV3	--	--	--	hyper
NW_005842337	263331	263362	5	0.54	0.1	0.44	0.0089307	0.0057755	0.0293592	0.0316587	--	--	--	--	--	--	--	hyper
NW_005842417	757005	757603	6	0.64833	0.20833	0.44	0.0068117	0.0054214	0.026085	0.0316587	--	--	--	gene-WNT3A	--	--	--	hyper
NW_005843168	164717	164992	5	0.7398	0.3	0.4398	0.028806	0.0058649	0.0494807	0.0316587	gene-FFAR1	--	--	gene-CD22	--	--	--	hyper
NW_005842977	268480	269244	5	0.8969	0.4577	0.4392	0.018543	0.0064685	0.0400884	0.0316587	--	--	--	--	--	--	--	hyper
NW_005841883	2052819	2052967	7	0.87957	0.4405	0.439071	0.016881	0.015189	0.0400884	0.0479469	--	--	--	gene-CDK15	--	--	--	hyper
NW_005841978	2902372	2903132	8	0.69869	0.26044	0.43825	0.0037073	0.011157	0.0208973	0.0441827	--	--	--	--	--	--	--	hyper
NW_005842533	1070581	1070696	5	0.8237	0.3859	0.4378	0.018543	0.013249	0.0400884	0.0479469	--	--	--	--	--	--	--	hyper
NW_005844376	1513	2185	9	0.74489	0.30739	0.4375	0.011371	0.004375	0.0328177	0.0316587	--	--	--	--	--	--	--	hyper
NW_005844189	11979	12009	5	0.7578	0.3208	0.437	0.01469	0.005747	0.0368799	0.0316587	--	--	--	--	--	--	--	hyper
NW_005843728	54698	54745	6	0.64483	0.20833	0.4365	0.002914	0.0024877	0.0184266	0.0253763	--	--	--	--	--	--	--	hyper
NW_005844606	1035	1112	11	0.51523	0.0795	0.435727	1.6553e-07	6.7501e-06	0.000597043	0.0029353	--	--	--	--	--	--	--	hyper
NW_005843070	242460	243045	5	0.7223	0.2866	0.4357	0.0068415	0.0076123	0.026085	0.0342578	--	--	gene-LOC102382107	--	--	gene-LOC102382107	--	hyper
NW_005841842	3572075	3572159	5	0.535	0.1	0.435	0.011496	0.0060006	0.0328177	0.0316587	--	--	--	gene-IRX4	--	--	--	hyper
NW_005841888	3584186	3584310	5	0.8367	0.4017	0.435	0.01469	0.012999	0.0368799	0.0479469	gene-RSL24D1	--	--	--	--	--	--	hyper
NW_005842048	2116803	2116906	5	0.7849	0.35	0.4349	0.0089307	0.01284	0.0293592	0.0479469	--	--	--	--	--	--	--	hyper
NW_005842512	4735	4927	5	0.6306	0.1958	0.4348	0.0028795	0.0059005	0.0184266	0.0316587	--	--	--	--	--	--	--	hyper
NW_005841917	74274	74786	5	0.89	0.4553	0.4347	0.011496	0.013428	0.0328177	0.0479469	gene-MEOX2	--	--	--	--	--	--	hyper
NW_005842044	2080447	2080887	5	0.687	0.2523	0.4347	0.023231	0.0064684	0.0451827	0.0316587	--	--	--	gene-ZCCHC14	--	--	--	hyper
NW_005843320	73621	73732	5	0.9056	0.4711	0.4345	0.028806	0.0060673	0.0494807	0.0316587	--	--	--	--	--	--	--	hyper
NW_005841873	2654059	2654133	7	0.91757	0.48329	0.434286	0.02742	0.015103	0.0494807	0.0479469	gene-RAN	--	--	--	--	--	--	hyper
NW_005842479	733634	733953	19	0.69871	0.26445	0.434263	9.3776e-05	0.0018669	0.00490373	0.0222481	--	--	--	--	--	gene-FGF13	--	hyper
NW_005841893	515440	516086	5	0.6636	0.2296	0.434	0.0028795	0.0058191	0.0184266	0.0316587	--	--	--	--	--	--	--	hyper
NW_005842310	7077	7615	7	0.75764	0.324	0.433643	0.0115	0.0010066	0.0328177	0.0158716	--	--	--	--	--	--	--	hyper
NW_005841904	1086561	1086570	5	0.7	0.2665	0.4335	0.0089307	0.0059155	0.0293592	0.0316587	--	--	--	gene-RYR3	--	--	--	hyper
NW_005843341	31554	31898	7	0.74293	0.3095	0.433429	0.0088183	0.015479	0.0293592	0.0479697	--	--	--	gene-ARIH1	--	--	--	hyper
NW_005843925	14879	14935	5	0.6334	0.2	0.4334	0.01469	0.0011164	0.0368799	0.0158716	--	--	--	--	--	--	--	hyper
NW_005841834	423143	423311	5	0.975	0.5417	0.4333	0.011496	0.0059759	0.0328177	0.0316587	--	--	--	--	--	--	--	hyper
NW_005841916	3737365	3737847	5	0.9333	0.5009	0.4324	0.011496	0.014023	0.0328177	0.0479469	--	--	--	gene-EPHA6	--	--	--	hyper
NW_005844156	8869	8983	8	0.58662	0.1545	0.432125	0.00034301	0.000822	0.00771328	0.0158716	--	--	--	--	--	--	--	hyper
NW_005841893	2883737	2883872	5	0.8068	0.3748	0.432	0.0028795	0.013696	0.0184266	0.0479469	--	--	--	gene-LOC106721857	--	--	--	hyper
NW_005843330	59605	59812	11	0.92495	0.493	0.431955	0.0010156	0.010449	0.0115157	0.0436719	--	--	--	--	--	--	--	hyper
NW_005842080	2388983	2389140	5	0.6977	0.2658	0.4319	0.0028795	0.0062808	0.0184266	0.0316587	--	--	--	--	--	--	--	hyper
NW_005841860	4588624	4588843	9	0.85794	0.42606	0.431889	0.00039482	0.0024077	0.0085503	0.0253763	--	--	--	--	--	--	--	hyper
NW_005842470	191232	191355	9	0.43806	0.0061667	0.431889	0.0002743	0.00033971	0.00725252	0.0129315	--	--	--	gene-PDE4B	--	--	--	hyper
NW_005841860	4962783	4962817	5	0.7149	0.2833	0.4316	0.0020892	0.0057251	0.0157582	0.0316587	--	--	--	--	--	--	--	hyper
NW_005842932	209453	209525	5	0.9547	0.5233	0.4314	0.0028795	0.002581	0.0184266	0.0254825	--	--	--	--	--	--	--	hyper
NW_005841844	5852883	5853189	5	0.858	0.4267	0.4313	0.011496	0.012987	0.0328177	0.0479469	--	--	--	--	--	--	--	hyper
NW_005841872	2297308	2297565	8	0.83438	0.40331	0.431063	0.019454	0.010835	0.0413094	0.0437359	--	--	--	gene-OCA2	--	--	--	hyper
NW_005843470	73979	74625	6	0.76433	0.33333	0.431	0.024184	0.010525	0.046241	0.0436719	--	--	--	--	--	--	--	hyper
NW_005843200	266542	266640	5	0.5925	0.1619	0.4306	0.0089307	0.013121	0.0293592	0.0479469	gene-LOC102374452	--	--	gene-LOC102374452	--	--	--	hyper
NW_005842346	757648	758117	11	0.59936	0.16882	0.430545	0.001659	0.00037173	0.0147568	0.0129315	--	--	--	gene-LIFR	--	--	--	hyper
NW_005842056	582161	582274	5	0.7933	0.3633	0.43	0.0038862	0.0068411	0.0208973	0.0321552	--	--	--	gene-GARS	--	--	--	hyper
NW_005844537	4417	4454	7	0.80786	0.37821	0.429643	0.00067354	0.0042925	0.0105737	0.0316587	--	--	--	--	--	--	--	hyper
NW_005843107	178848	179115	7	0.50671	0.077286	0.429429	0.0015223	0.0043862	0.0138362	0.0316587	--	--	--	--	--	--	--	hyper
NW_005842834	586719	586920	5	0.4889	0.0595	0.4294	0.0020892	0.015354	0.0157582	0.0479469	gene-LOC102383894	gene-LOC102383894	--	--	--	--	--	hyper
NW_005842692	375560	375605	6	0.94433	0.51517	0.429167	0.0023164	0.0023469	0.0170763	0.0253763	--	--	--	gene-NBEA	--	--	--	hyper
NW_005842185	1360825	1360973	5	0.7625	0.3334	0.4291	0.023231	0.01314	0.0451827	0.0479469	gene-TMEM19	gene-TMEM19	--	--	--	--	--	hyper
NW_005841985	2495190	2495263	5	0.9269	0.4981	0.4288	0.00048713	0.0024127	0.00890422	0.0253763	--	--	--	gene-RAB3C	--	--	--	hyper
NW_005843971	7045	7230	5	0.7903	0.3615	0.4288	0.00020568	0.00036241	0.00589647	0.0129315	--	--	--	--	--	--	--	hyper
NW_005842943	474606	474635	7	0.85714	0.4285	0.428643	0.00040321	3.3448e-05	0.0085503	0.00545024	--	--	--	--	--	--	--	hyper
NW_005841881	2528950	2529108	5	0.9617	0.5333	0.4284	0.011496	0.014015	0.0328177	0.0479469	--	--	--	--	--	--	--	hyper
NW_005842118	540453	541237	6	0.63342	0.20517	0.42825	0.0082932	0.010417	0.0293592	0.0436642	--	--	--	--	--	--	--	hyper
NW_005841899	4218601	4218901	5	0.836	0.4078	0.4282	0.011496	0.014158	0.0328177	0.0479469	--	--	--	--	--	--	--	hyper
NW_005844301	954	967	5	0.4477	0.02	0.4277	0.0020892	0.0024615	0.0157582	0.0253763	--	--	--	--	--	--	--	hyper
NW_005841907	3209102	3209861	5	0.7276	0.3	0.4276	0.028806	0.013932	0.0494807	0.0479469	--	--	gene-EFNB2	gene-EFNB2	--	--	--	hyper
NW_005842581	301412	302745	5	0.6526	0.225	0.4276	0.018543	0.015432	0.0400884	0.0479697	--	--	--	--	--	--	--	hyper
NW_005844150	3335	3895	7	0.69771	0.27021	0.4275	0.002821	0.015621	0.0184266	0.0481002	--	--	--	--	--	--	--	hyper
NW_005842604	308521	308868	11	0.83336	0.40609	0.427273	0.0017971	0.010345	0.0155043	0.0435418	gene-ANGPTL1	--	--	gene-RALGPS2	--	gene-ANGPTL1	--	hyper
NW_005842715	27342	28092	7	0.80036	0.37321	0.427143	0.0067098	0.015062	0.026085	0.0479469	--	--	--	--	--	--	--	hyper
NW_005841842	3139283	3139333	6	0.78208	0.3555	0.426583	0.012094	0.0051136	0.033879	0.0316587	--	--	--	--	--	--	--	hyper
NW_005842192	1753163	1753906	9	0.75711	0.33056	0.426556	0.0017349	0.01329	0.0153013	0.0479469	--	--	--	--	--	--	--	hyper
NW_005841966	1425155	1426059	9	0.97222	0.54583	0.426389	0.0032569	0.0077318	0.020101	0.0342578	--	--	--	--	--	--	--	hyper
NW_005842213	1723951	1724156	5	0.6261	0.2	0.4261	0.028806	0.007439	0.0494807	0.033832	--	--	--	gene-DUSP8	--	--	--	hyper
NW_005842270	1608639	1608767	11	0.54468	0.11864	0.426045	7.2822e-05	0.0002195	0.0044952	0.00907528	--	--	--	--	--	--	--	hyper
NW_005841841	5070851	5071355	5	0.9057	0.4797	0.426	0.00072528	0.0029421	0.0105737	0.0269099	--	--	--	gene-CFAP47	--	--	--	hyper
NW_005842313	900847	900992	5	0.7983	0.3723	0.426	0.023231	0.013008	0.0451827	0.0479469	--	--	--	--	--	--	--	hyper
NW_005842069	1423757	1424737	8	0.72988	0.30412	0.42575	0.0083341	0.0059918	0.0293592	0.0316587	--	--	--	--	--	--	--	hyper
NW_005843862	23653	24065	5	0.53	0.1043	0.4257	0.00072528	0.002517	0.0105737	0.0254003	--	--	--	--	--	--	--	hyper
NW_005842027	65294	65909	5	0.8533	0.4277	0.4256	0.005196	0.014443	0.0231388	0.0479469	--	--	--	gene-IKZF2	--	--	--	hyper
NW_005843137	283467	284143	9	0.89444	0.46889	0.425556	0.0036056	0.01329	0.0208973	0.0479469	--	--	--	--	--	--	--	hyper
NW_005842438	985069	985467	5	0.9	0.4749	0.4251	0.018543	0.013443	0.0400884	0.0479469	--	--	--	--	--	--	--	hyper
NW_005843766	43811	43894	10	0.8808	0.4559	0.4249	0.00065366	0.00027728	0.0105737	0.0110689	gene-LOC102372621	--	gene-LOC102372621	--	--	gene-LOC102372621	--	hyper
NW_005842173	640527	640849	7	0.92857	0.50386	0.424714	0.013095	0.015094	0.0358918	0.0479469	--	--	--	gene-VIPR1	--	--	--	hyper
NW_005843556	8836	9333	5	0.6244	0.2	0.4244	0.018543	0.0070592	0.0400884	0.03271	gene-LOC112548805,gene-LOC102382457	--	--	--	--	gene-LOC112548805	--	hyper
NW_005843243	168092	168147	5	0.7243	0.3	0.4243	0.028806	0.0066389	0.0494807	0.0317977	--	--	--	gene-LOC102377466	--	--	--	hyper
NW_005841947	1837748	1838315	7	0.80043	0.37679	0.423643	0.014882	0.0082338	0.0368799	0.0353425	--	--	--	--	--	--	--	hyper
NW_005842089	2386086	2386128	5	0.8835	0.46	0.4235	4.33e-05	0.00096832	0.00331723	0.0158716	--	--	--	gene-SDK1	--	--	--	hyper
NW_005841882	4190579	4190668	5	0.6983	0.275	0.4233	0.023231	0.013799	0.0451827	0.0479469	--	--	--	--	--	--	--	hyper
NW_005842369	344668	345576	5	0.7233	0.3	0.4233	0.028806	0.0060289	0.0494807	0.0316587	gene-POLR2K,gene-FBXO43	gene-POLR2K	gene-POLR2K	gene-POLR2K	--	gene-POLR2K	--	hyper
NW_005843815	28769	28796	5	0.6627	0.2395	0.4232	0.018543	0.0026534	0.0400884	0.0256215	--	--	--	--	--	--	--	hyper
NW_005842945	22087	22742	8	0.88544	0.46225	0.423187	0.015861	0.010895	0.0390122	0.0437359	--	--	--	gene-LOC102381022	--	--	--	hyper
NW_005841895	634233	634758	5	0.7856	0.3628	0.4228	0.011496	0.0073157	0.0328177	0.0333622	--	--	--	--	--	--	--	hyper
NW_005842877	331973	332048	8	0.63113	0.20844	0.422688	0.00079562	0.0031999	0.0112476	0.027847	gene-NUP160	--	--	--	--	--	--	hyper
NW_005842192	361837	362093	5	0.9225	0.5	0.4225	0.023231	0.013109	0.0451827	0.0479469	--	--	--	gene-SETD2	--	--	--	hyper
NW_005843449	67137	67367	5	0.6618	0.2395	0.4223	0.011496	0.014637	0.0328177	0.0479469	--	--	--	--	--	--	--	hyper
NW_005842167	521220	521664	7	0.81114	0.38886	0.422286	0.0115	0.015179	0.0328177	0.0479469	--	--	--	gene-FREM2	--	--	--	hyper
NW_005842443	32399	32410	5	0.5674	0.1452	0.4222	0.00048713	0.00012491	0.00890422	0.00862616	--	--	--	gene-CHAF1B	--	--	--	hyper
NW_005842636	108170	108832	5	0.7336	0.3114	0.4222	0.028806	0.013641	0.0494807	0.0479469	--	--	--	gene-PTGER4	--	--	--	hyper
NW_005841840	582223	582239	5	0.7945	0.3724	0.4221	0.023231	0.01382	0.0451827	0.0479469	--	--	--	--	--	--	--	hyper
NW_005841885	4437240	4437740	5	0.6057	0.1836	0.4221	0.0038862	0.0075434	0.0208973	0.0342361	--	--	--	gene-FGD5	--	--	--	hyper
NW_005841873	3225803	3225958	5	0.7917	0.37	0.4217	0.01469	0.013147	0.0368799	0.0479469	--	--	--	--	--	--	--	hyper
NW_005842193	1119920	1120607	5	0.8633	0.4416	0.4217	0.011496	0.01521	0.0328177	0.0479469	--	--	--	--	--	--	--	hyper
NW_005841854	461182	461504	5	0.8692	0.4477	0.4215	0.023231	0.0057273	0.0451827	0.0316587	--	--	--	--	--	--	--	hyper
NW_005842228	767969	768124	10	0.90585	0.48445	0.4214	0.026548	0.015276	0.0494807	0.0479469	--	--	--	--	--	gene-ACSBG1	--	hyper
NW_005842461	126339	126551	5	0.7967	0.3753	0.4214	0.018543	0.01283	0.0400884	0.0479469	--	--	--	--	--	--	--	hyper
NW_005842945	189941	190409	5	0.6057	0.1843	0.4214	0.0020892	0.0061901	0.0157582	0.0316587	--	--	--	--	--	--	--	hyper
NW_005842381	627024	627085	5	0.7914	0.3701	0.4213	0.00105	0.0024358	0.0115157	0.0253763	--	--	--	--	--	--	--	hyper
NW_005841951	2851306	2851637	7	0.78429	0.36307	0.421214	0.019112	0.015374	0.0408049	0.0479469	--	--	--	--	--	--	--	hyper
NW_005841983	2905717	2905781	5	0.8389	0.4177	0.4212	0.00032475	0.00014512	0.00749683	0.00862616	--	--	--	gene-CTPS2	--	--	--	hyper
NW_005842515	457339	458129	5	0.5312	0.11	0.4212	0.0038862	0.0026314	0.0208973	0.0256058	--	--	--	--	--	--	--	hyper
NW_005842170	321009	321606	5	0.6211	0.2	0.4211	0.023231	0.0059544	0.0451827	0.0316587	gene-EBF3	--	--	--	--	--	--	hyper
NW_005842103	2149819	2149866	5	0.82	0.3991	0.4209	0.0068415	0.0057162	0.026085	0.0316587	--	--	--	--	--	--	--	hyper
NW_005842208	327509	327596	5	0.9875	0.5668	0.4207	0.0068415	0.013518	0.026085	0.0479469	--	--	--	--	--	--	--	hyper
NW_005842024	2387153	2387859	9	0.56494	0.14444	0.4205	0.0059132	0.0077318	0.0253372	0.0342578	--	--	--	--	--	--	--	hyper
NW_005843624	33169	33549	5	0.468	0.0475	0.4205	0.00105	0.0058967	0.0115157	0.0316587	--	--	--	--	--	--	--	hyper
NW_005841892	329270	329544	5	0.8075	0.3877	0.4198	0.005196	0.0061481	0.0231388	0.0316587	--	--	--	--	--	--	--	hyper
NW_005844147	14588	14709	8	0.72687	0.30712	0.41975	0.0017589	0.0059896	0.0153816	0.0316587	--	--	--	--	--	--	--	hyper
NW_005844024	8002	8655	9	0.71556	0.29583	0.419722	0.0019314	0.004375	0.0157582	0.0316587	--	--	--	--	--	--	--	hyper
NW_005841976	2454677	2455979	7	0.79779	0.37829	0.4195	0.01008	0.0080052	0.0321435	0.0350408	--	--	--	--	--	--	--	hyper
NW_005842611	127110	127347	5	0.7484	0.3289	0.4195	0.023231	0.00636	0.0451827	0.0316587	--	--	--	--	--	--	--	hyper
NW_005841968	682654	682762	5	0.5855	0.1665	0.419	0.0028795	0.0058542	0.0184266	0.0316587	--	--	--	--	--	--	--	hyper
NW_005842565	166845	166862	5	0.8542	0.4353	0.4189	0.023231	0.012968	0.0451827	0.0479469	--	--	--	--	--	--	--	hyper
NW_005842296	1456301	1456560	8	0.77881	0.36	0.418813	0.0047035	0.0060471	0.0231388	0.0316587	--	--	--	gene-RCAN2	--	--	--	hyper
NW_005841945	2263124	2263172	5	0.8283	0.41	0.4183	0.018543	0.0073942	0.0400884	0.0336665	--	--	--	gene-GRID2	--	--	--	hyper
NW_005841945	582148	582314	5	0.5182	0.1	0.4182	0.0020892	0.001408	0.0157582	0.0178394	--	--	--	gene-HPGDS	--	--	--	hyper
NW_005843088	22502	22932	7	0.59657	0.17857	0.418	0.0015223	0.0010108	0.0138362	0.0158716	--	--	--	--	--	--	--	hyper
NW_005842254	301259	301492	7	0.83779	0.41993	0.417857	0.0058359	0.015088	0.0251015	0.0479469	--	--	--	--	--	--	--	hyper
NW_005841829	460633	460677	7	0.60821	0.1905	0.417714	0.00047938	0.00019445	0.00890422	0.00862616	--	--	--	--	--	--	--	hyper
NW_005842069	514272	514298	5	0.8764	0.4595	0.4169	0.018543	0.013058	0.0400884	0.0479469	--	--	--	--	--	--	--	hyper
NW_005842494	35436	35559	6	0.9005	0.484	0.4165	0.0014326	0.010836	0.0137965	0.0437359	gene-G0S2	--	--	--	--	gene-LAMB3	--	hyper
NW_005843252	241336	241426	5	0.6906	0.2741	0.4165	0.01469	0.0069429	0.0368799	0.0324241	--	--	--	--	--	--	--	hyper
NW_005842330	15760	15790	5	0.7222	0.3058	0.4164	0.0038862	0.005785	0.0208973	0.0316587	--	--	--	--	--	--	--	hyper
NW_005841993	2077045	2077081	5	0.8431	0.4269	0.4162	0.0089307	0.00098713	0.0293592	0.0158716	--	--	--	--	--	--	--	hyper
NW_005841890	4040942	4041032	5	0.7875	0.3714	0.4161	0.023231	0.0058824	0.0451827	0.0316587	--	--	--	--	--	--	--	hyper
NW_005842121	60624	60647	5	0.9738	0.5583	0.4155	0.011496	0.0070698	0.0328177	0.032733	--	--	--	gene-MDGA2	--	--	--	hyper
NW_005842851	541558	542246	8	0.78575	0.37081	0.414937	0.011565	0.01086	0.0328177	0.0437359	--	--	--	--	--	--	--	hyper
NW_005842008	1870475	1870756	5	0.7098	0.295	0.4148	0.018543	0.014343	0.0400884	0.0479469	--	--	--	--	gene-BCAR3,gene-FNBP1L	--	gene-BCAR3	hyper
NW_005842065	1761831	1761890	5	0.5606	0.1458	0.4148	0.0068415	0.014357	0.026085	0.0479469	--	--	--	--	--	--	--	hyper
NW_005842105	386968	387245	5	0.6981	0.2833	0.4148	0.023231	0.014817	0.0451827	0.0479469	--	--	--	--	--	--	--	hyper
NW_005843778	47359	47537	5	0.7767	0.3619	0.4148	0.011496	0.013997	0.0328177	0.0479469	--	--	--	--	--	--	--	hyper
NW_005841877	3285368	3285422	5	0.7651	0.3507	0.4144	0.0015047	0.0010081	0.0137965	0.0158716	--	--	--	--	--	--	--	hyper
NW_005843522	74883	75665	5	0.6475	0.2331	0.4144	0.011496	0.014102	0.0328177	0.0479469	--	--	--	--	--	--	--	hyper
NW_005842528	336135	336364	8	0.64394	0.22987	0.414062	0.00091112	0.0016481	0.0115157	0.0203331	--	--	--	gene-NEDD1	--	--	--	hyper
NW_005843429	145044	145306	7	0.59221	0.17857	0.413643	0.0076996	0.0042188	0.0285488	0.0316587	--	--	--	--	--	--	--	hyper
NW_005842848	585217	585230	9	0.7005	0.287	0.4135	0.0065101	0.004375	0.026085	0.0316587	--	--	--	--	--	--	--	hyper
NW_005842266	1155527	1155678	5	0.8026	0.3893	0.4133	0.028806	0.0059464	0.0494807	0.0316587	--	--	--	--	--	--	--	hyper
NW_005842875	126878	126901	5	0.8614	0.4483	0.4131	0.023231	0.013205	0.0451827	0.0479469	--	--	--	--	--	--	--	hyper
NW_005842441	534553	534767	5	0.7449	0.3323	0.4126	0.0089307	0.0057444	0.0293592	0.0316587	--	--	--	--	--	--	--	hyper
NW_005841995	1085934	1085980	5	0.8189	0.4065	0.4124	0.018543	0.0025014	0.0400884	0.0253763	--	--	--	--	--	--	--	hyper
NW_005843868	34722	34863	7	0.92857	0.51629	0.412286	0.0058359	0.0041086	0.0251015	0.0316587	gene-LOC102379097	--	--	--	--	gene-LOC102379097	--	hyper
NW_005842256	423226	424035	7	0.66193	0.25	0.411929	0.005066	0.015097	0.0231388	0.0479469	--	--	--	--	--	--	--	hyper
NW_005843656	61876	61920	5	0.7298	0.3182	0.4116	0.0020892	0.0069658	0.0157582	0.0324776	--	--	--	--	--	--	--	hyper
NW_005843374	164267	164640	5	0.8113	0.4	0.4113	0.01469	0.012948	0.0368799	0.0479469	--	--	--	--	--	--	--	hyper
NW_005841910	1342219	1343435	7	0.96429	0.55307	0.411214	0.0076996	0.01505	0.0285488	0.0479469	--	--	--	--	--	gene-CNTN3	--	hyper
NW_005841900	2169474	2169782	7	0.62264	0.21157	0.411071	0.00093887	0.015083	0.0115157	0.0479469	--	--	--	gene-RNF144A	--	--	--	hyper
NW_005841963	2469415	2470114	5	0.6733	0.2625	0.4108	0.028806	0.0091534	0.0494807	0.0387627	--	--	--	--	--	--	--	hyper
NW_005842178	1949513	1950187	5	0.8941	0.4833	0.4108	0.011496	0.01344	0.0328177	0.0479469	--	--	--	--	--	--	--	hyper
NW_005841961	987602	987772	8	0.62194	0.21119	0.41075	0.0025688	0.011311	0.0183317	0.0447416	--	--	--	gene-CNGB3	--	--	--	hyper
NW_005842025	2235632	2236551	8	0.80781	0.39731	0.4105	0.026172	0.010826	0.0492895	0.0437359	--	--	gene-LOC112550069	--	gene-LOC112550069	--	gene-LOC112550069	hyper
NW_005841867	2303905	2303972	8	0.70131	0.291	0.410312	0.0011901	0.00082241	0.0124955	0.0158716	--	--	--	--	--	--	--	hyper
NW_005842157	681186	681793	11	0.66077	0.25077	0.41	0.00018985	0.0038826	0.00589647	0.0316587	--	--	--	--	--	--	--	hyper
NW_005843732	33792	34483	12	0.703	0.293	0.41	0.00013638	0.00030216	0.00504125	0.0118651	--	--	--	--	--	--	--	hyper
NW_005841830	1313927	1314177	5	0.8271	0.4172	0.4099	0.0038862	0.0061347	0.0208973	0.0316587	--	--	--	gene-NRXN1	--	--	--	hyper
NW_005843145	104573	104684	5	0.8857	0.4758	0.4099	0.01469	0.013416	0.0368799	0.0479469	--	--	--	gene-MYO1B	--	--	--	hyper
NW_005841948	3387489	3387612	5	0.9062	0.4966	0.4096	0.00072528	0.0032307	0.0105737	0.0278601	--	--	--	--	--	--	--	hyper
NW_005841927	353654	353731	5	0.5595	0.15	0.4095	0.011496	0.0086185	0.0328177	0.0366216	--	--	--	gene-SYTL1	--	--	--	hyper
NW_005841918	605088	605266	7	0.82993	0.42079	0.409143	0.0115	0.0080667	0.0328177	0.0350683	--	--	--	gene-DYNC2H1	--	--	--	hyper
NW_005842009	1921388	1921905	5	0.7291	0.32	0.4091	0.028806	0.013724	0.0494807	0.0479469	--	--	--	gene-PTPRU	--	--	--	hyper
NW_005841993	1103608	1104159	8	0.74338	0.33437	0.409	0.012866	0.0032098	0.0356613	0.027847	--	--	--	--	--	--	--	hyper
NW_005842101	1409123	1409884	9	0.74906	0.34022	0.408833	0.0002743	0.0077318	0.00725252	0.0342578	--	--	--	--	--	--	--	hyper
NW_005841863	252939	253188	5	0.5921	0.1833	0.4088	0.0020892	0.013289	0.0157582	0.0479469	--	--	--	--	--	--	--	hyper
NW_005842019	1130348	1130688	7	0.77471	0.36593	0.408786	0.002425	0.0085348	0.017554	0.0363203	--	--	--	gene-LOC102378771	--	--	--	hyper
NW_005842233	1162941	1163712	5	0.8014	0.3929	0.4085	0.023231	0.012813	0.0451827	0.0479469	--	--	--	--	--	--	--	hyper
NW_005842158	2024673	2025208	5	0.8001	0.3917	0.4084	0.023231	0.014963	0.0451827	0.0479469	--	--	--	gene-LOC102377265	--	--	--	hyper
NW_005844316	1021	1325	5	0.8416	0.4332	0.4084	0.011496	0.01588	0.0328177	0.0485819	--	--	--	--	--	--	--	hyper
NW_005843061	144828	145418	11	0.83486	0.42659	0.408273	0.0014116	0.010432	0.0137965	0.0436719	--	--	--	--	--	--	--	hyper
NW_005842131	1125689	1125911	8	0.84175	0.43375	0.408	0.0025688	0.0031974	0.0183317	0.027847	--	--	--	--	--	--	--	hyper
NW_005842684	143545	143883	7	0.8625	0.45457	0.407929	0.0076996	0.015241	0.0285488	0.0479469	--	--	--	gene-EPHA5	--	--	--	hyper
NW_005841883	4479211	4479282	5	0.734	0.3261	0.4079	0.0015047	0.00035495	0.0137965	0.0129315	--	--	--	--	--	--	--	hyper
NW_005842055	1976801	1976821	5	0.7507	0.3429	0.4078	0.0089307	0.013327	0.0293592	0.0479469	--	--	--	gene-PRKG1	--	--	--	hyper
NW_005842121	1487457	1487904	5	0.8445	0.4368	0.4077	0.018543	0.0057488	0.0400884	0.0316587	gene-RTRAF	--	--	--	--	--	--	hyper
NW_005842929	30440	30621	7	0.72114	0.31364	0.4075	0.0076996	0.015203	0.0285488	0.0479469	--	--	--	--	--	--	--	hyper
NW_005841832	2196981	2197028	5	0.8371	0.43	0.4071	0.01469	0.0057998	0.0368799	0.0316587	--	--	--	--	--	--	--	hyper
NW_005844014	6664	6863	5	0.5907	0.1841	0.4066	0.0038862	0.0065573	0.0208973	0.0316709	--	--	--	--	gene-LOC112549024	--	--	hyper
NW_005842021	1649733	1650309	8	0.78987	0.38344	0.406437	0.0029068	0.0032063	0.0184266	0.027847	--	--	--	--	--	--	--	hyper
NW_005842071	952881	953560	7	0.94757	0.54171	0.405857	0.019112	0.007998	0.0408049	0.0350408	--	--	--	--	--	--	--	hyper
NW_005843465	93610	93666	5	0.6162	0.2105	0.4057	0.00020568	0.0024817	0.00589647	0.0253763	gene-LOC102375845	gene-LOC102375845	--	--	--	--	--	hyper
NW_005842030	206955	206963	8	0.48169	0.076125	0.405562	0.00069384	0.0016572	0.0105737	0.0203458	--	--	--	gene-GAB2	--	--	--	hyper
NW_005842001	371764	372712	6	0.97917	0.57383	0.405333	0.0014326	0.0051105	0.0137965	0.0316587	--	--	--	gene-NAALADL2	--	--	--	hyper
NW_005842415	644912	644971	5	0.6959	0.2908	0.4051	0.0089307	0.0065417	0.0293592	0.0316631	--	--	--	gene-FGF14	--	--	--	hyper
NW_005842010	23553	23877	9	0.93422	0.52917	0.405056	0.0094766	0.0077318	0.0308906	0.0342578	--	--	--	--	--	--	--	hyper
NW_005842252	536745	536870	7	0.67636	0.27143	0.404929	0.0011052	0.0040893	0.0118794	0.0316587	--	--	--	--	--	--	--	hyper
NW_005841909	3656569	3657187	5	0.7804	0.3755	0.4049	0.018543	0.014321	0.0400884	0.0479469	--	--	--	--	--	--	gene-BRF1	hyper
NW_005841844	1919071	1919369	9	0.80156	0.39722	0.404333	0.00024248	0.0077318	0.00661939	0.0342578	--	--	--	gene-TMEM173	--	--	--	hyper
NW_005843186	3225	3310	5	0.6071	0.2028	0.4043	0.0028795	0.013634	0.0184266	0.0479469	--	--	--	--	--	--	--	hyper
NW_005842063	760160	760238	9	0.77983	0.376	0.403833	0.00089358	0.01329	0.0115157	0.0479469	--	--	--	--	--	--	--	hyper
NW_005843949	24899	25303	7	0.80007	0.39707	0.403	0.013095	0.0041089	0.0358918	0.0316587	--	--	--	--	--	--	--	hyper
NW_005841864	1511410	1511530	5	0.96	0.5571	0.4029	0.011496	0.01385	0.0328177	0.0479469	--	--	--	--	--	--	--	hyper
NW_005843651	36632	37681	12	0.59663	0.19379	0.402833	0.00049265	0.0072665	0.00897887	0.0331977	--	--	--	--	--	--	--	hyper
NW_005842495	466203	466496	5	0.5521	0.15	0.4021	0.0068415	0.01315	0.026085	0.0479469	--	--	--	--	--	--	--	hyper
NW_005841958	2271362	2271535	7	0.97321	0.57136	0.401857	0.0037952	0.0010573	0.0208973	0.0158716	--	--	--	--	--	--	--	hyper
NW_005841855	2635735	2635978	8	0.90181	0.5	0.401813	0.0019983	0.010915	0.0157582	0.0437359	--	--	--	--	--	--	--	hyper
NW_005842760	327637	328418	7	0.6875	0.28571	0.401786	0.016881	0.0021044	0.0400884	0.0240032	--	--	--	--	--	--	--	hyper
NW_005842424	880705	880764	9	0.881	0.47961	0.401389	0.020909	0.0024077	0.0438655	0.0253763	--	--	--	gene-RNF150	--	--	--	hyper
NW_005841935	145412	145646	7	0.73079	0.3295	0.401286	0.02742	0.0080434	0.0494807	0.0350471	--	--	--	--	--	--	--	hyper
NW_005843521	83732	83987	5	0.5441	0.1429	0.4012	0.0089307	0.0057941	0.0293592	0.0316587	--	--	--	--	--	--	--	hyper
NW_005843673	10317	10861	5	0.5326	0.1314	0.4012	0.018543	0.012881	0.0400884	0.0479469	--	--	--	--	--	--	--	hyper
NW_005841835	3679034	3679667	5	0.7487	0.3478	0.4009	0.0089307	0.0063442	0.0293592	0.0316587	--	--	--	gene-TTC6	--	--	--	hyper
NW_005842097	1979609	1979980	5	0.6237	0.2231	0.4006	0.028806	0.013392	0.0494807	0.0479469	--	--	--	--	--	--	--	hyper
NW_005842164	940315	940371	5	0.8736	0.4737	0.3999	0.00048713	0.0010495	0.00890422	0.0158716	--	--	--	--	--	--	--	hyper
NW_005841927	1647966	1648045	8	0.82212	0.42231	0.399812	0.0047035	0.0031839	0.0231388	0.027847	--	--	--	--	--	--	--	hyper
NW_005844333	6241	6303	5	0.6578	0.2583	0.3995	0.0028795	0.0071483	0.0184266	0.0329507	--	--	--	--	--	--	--	hyper
NW_005841996	1128	1314	5	0.7393	0.3399	0.3994	0.011496	0.0061888	0.0328177	0.0316587	--	--	--	--	--	--	--	hyper
NW_005844467	5194	5438	7	0.57679	0.17771	0.399071	0.0011052	0.0042515	0.0118794	0.0316587	--	--	--	--	--	--	--	hyper
NW_005842439	1251862	1251922	5	0.85	0.451	0.399	0.011496	0.0057551	0.0328177	0.0316587	--	--	--	gene-SV2B	--	--	--	hyper
NW_005841871	744208	744705	14	0.8085	0.40957	0.398929	0.00093249	0.0054257	0.0115157	0.0316587	--	--	--	gene-LOC102379811	--	--	--	hyper
NW_005843105	101443	101711	5	0.8679	0.469	0.3989	0.0089307	0.0078256	0.0293592	0.0346123	--	--	--	--	--	--	--	hyper
NW_005841841	340370	340512	5	0.9251	0.5266	0.3985	0.00032475	0.00044298	0.00749683	0.013272	--	--	--	--	--	--	--	hyper
NW_005842058	2250070	2250401	5	0.5784	0.18	0.3984	0.01469	0.0070596	0.0368799	0.03271	--	--	--	gene-ZMAT4	--	--	--	hyper
NW_005841890	3460393	3461869	9	0.8615	0.46311	0.398389	0.0029392	0.004375	0.0184813	0.0316587	--	--	--	gene-CTNNA2	--	--	--	hyper
NW_005841852	5201012	5201097	7	0.69071	0.29236	0.398357	9.401e-05	0.0020254	0.00490373	0.0236909	--	--	--	gene-KCNMA1	--	--	--	hyper
NW_005843715	5829	6170	5	0.7178	0.3196	0.3982	0.0038862	0.012857	0.0208973	0.0479469	--	--	--	--	--	--	--	hyper
NW_005842151	193719	194099	9	0.78672	0.38889	0.397833	0.024682	0.0024077	0.0467312	0.0253763	--	--	--	gene-KIF14	--	--	--	hyper
NW_005843657	6930	7518	7	0.67993	0.28214	0.397786	0.01008	0.015446	0.0321435	0.0479697	--	--	--	--	--	--	--	hyper
NW_005843685	29604	30028	10	0.63845	0.24075	0.3977	0.00039476	0.0017877	0.0085503	0.0213595	--	--	--	gene-LOC102371016	--	--	--	hyper
NW_005841837	4792400	4792989	5	0.5869	0.19	0.3969	0.023231	0.0061818	0.0451827	0.0316587	--	--	--	--	--	--	--	hyper
NW_005841867	2801319	2801433	5	0.8061	0.4096	0.3965	0.0089307	0.0057923	0.0293592	0.0316587	--	--	--	--	--	--	--	hyper
NW_005842568	421745	423035	14	0.69736	0.30086	0.3965	0.0024329	0.0021079	0.0176071	0.0240199	--	--	--	gene-ASXL2	--	--	--	hyper
NW_005841845	3798761	3798781	5	0.8239	0.4277	0.3962	0.01469	0.0063951	0.0368799	0.0316587	--	--	--	gene-TESK2	--	--	--	hyper
NW_005841873	3471907	3472330	7	0.73929	0.34314	0.396143	0.019112	0.016001	0.0408049	0.048866	--	--	--	gene-LOC106723320	--	--	--	hyper
NW_005842283	809565	810297	7	0.64286	0.24679	0.396071	0.0088183	0.015262	0.0293592	0.0479469	--	--	--	--	--	--	--	hyper
NW_005842498	384670	384983	6	0.81258	0.41667	0.395917	0.017271	0.0050255	0.0400884	0.0316587	--	--	--	gene-LOC102373252	--	--	--	hyper
NW_005842566	384791	384861	11	0.83914	0.44327	0.395864	0.0022775	0.0064542	0.0169293	0.0316587	--	--	--	--	--	--	--	hyper
NW_005842645	354269	354729	5	0.5208	0.125	0.3958	0.0020892	0.00097608	0.0157582	0.0158716	--	--	--	--	--	--	--	hyper
NW_005841880	3583847	3584280	7	0.67207	0.27636	0.395714	0.0088183	0.015103	0.0293592	0.0479469	gene-TEX45,gene-LOC102371531	gene-TEX45	--	--	--	--	--	hyper
NW_005841835	6651264	6651698	14	0.88239	0.48696	0.395429	0.0016537	0.0013437	0.0147348	0.0170871	--	--	--	--	--	--	--	hyper
NW_005842010	1165871	1165894	5	0.8547	0.4595	0.3952	0.01469	0.013274	0.0368799	0.0479469	--	--	--	--	--	--	--	hyper
NW_005842006	2606154	2606262	5	0.8309	0.4358	0.3951	0.011496	0.0057434	0.0328177	0.0316587	--	--	--	gene-LPIN1	--	--	--	hyper
NW_005843610	57636	57766	8	0.77125	0.37631	0.394938	0.0032849	0.010892	0.020101	0.0437359	--	--	--	--	--	--	--	hyper
NW_005843320	123538	123549	7	0.57171	0.17686	0.394857	0.0037952	0.00097741	0.0208973	0.0158716	--	--	--	--	--	--	--	hyper
NW_005844193	9847	9958	7	0.61871	0.22414	0.394571	0.002425	0.00097093	0.017554	0.0158716	--	--	--	--	--	--	--	hyper
NW_005842028	1947999	1948032	5	0.9267	0.5324	0.3943	0.00105	0.00096086	0.0115157	0.0158716	--	--	--	--	--	gene-FRMD3	--	hyper
NW_005843069	289318	289603	5	0.7405	0.3466	0.3939	0.018543	0.014535	0.0400884	0.0479469	--	--	--	--	--	--	--	hyper
NW_005842821	6790	6820	5	0.8106	0.4168	0.3938	0.00048713	0.0058794	0.00890422	0.0316587	--	--	--	--	--	--	--	hyper
NW_005843612	70354	70534	8	0.70475	0.31131	0.393438	0.010382	0.010891	0.0327684	0.0437359	--	--	--	--	--	--	--	hyper
NW_005842383	913734	914588	5	0.4819	0.0886	0.3933	0.00032475	0.0026624	0.00749683	0.0256589	--	--	--	gene-LOC112551217	--	--	--	hyper
NW_005841965	457477	457744	6	0.762	0.369	0.393	0.020489	0.010861	0.0430827	0.0437359	--	--	--	--	--	--	--	hyper
NW_005841843	1784080	1784432	5	0.7434	0.3505	0.3929	0.0068415	0.001131	0.026085	0.0158809	--	--	--	--	--	--	--	hyper
NW_005842341	382392	382559	5	0.6954	0.3025	0.3929	0.0028795	0.014698	0.0184266	0.0479469	--	--	--	--	--	--	--	hyper
NW_005841848	447606	447676	5	0.8461	0.4536	0.3925	0.028806	0.013072	0.0494807	0.0479469	--	--	--	gene-FOXP2	--	--	--	hyper
NW_005844339	7225	7268	5	0.7302	0.3377	0.3925	0.028806	0.013045	0.0494807	0.0479469	--	--	--	--	--	--	--	hyper
NW_005841873	556044	556088	7	0.91271	0.5205	0.392214	0.0032752	0.004168	0.020101	0.0316587	--	--	--	--	--	--	--	hyper
NW_005842143	100053	100118	5	0.7671	0.375	0.3921	0.0028795	0.0024514	0.0184266	0.0253763	--	--	--	--	--	--	--	hyper
NW_005842463	652223	652277	5	0.6597	0.2676	0.3921	0.018543	0.0061618	0.0400884	0.0316587	--	--	--	--	--	--	--	hyper
NW_005844477	1498	1636	7	0.81107	0.41921	0.391857	0.021597	0.0079873	0.0446703	0.0350408	gene-LOC102371109	--	--	--	--	--	--	hyper
NW_005842098	1139287	1139334	7	0.86671	0.475	0.391714	0.013095	0.01501	0.0358918	0.0479469	--	--	--	--	--	--	--	hyper
NW_005842194	877702	878013	5	0.6167	0.225	0.3917	0.011496	0.0014787	0.0328177	0.018622	--	--	--	gene-HIBADH	--	--	--	hyper
NW_005843404	12316	12389	5	0.5767	0.1852	0.3915	0.00105	0.013492	0.0115157	0.0479469	--	--	--	--	--	--	--	hyper
NW_005843872	1914	2208	7	0.66671	0.2755	0.391214	0.0037952	0.0042351	0.0208973	0.0316587	--	--	--	--	--	--	--	hyper
NW_005842186	17139	17292	5	0.4775	0.0864	0.3911	0.0015047	0.00096995	0.0137965	0.0158716	--	--	--	--	--	--	--	hyper
NW_005842298	1082540	1082701	5	0.8097	0.4186	0.3911	0.018543	0.013125	0.0400884	0.0479469	--	--	--	--	--	--	--	hyper
NW_005842072	319638	319711	5	0.7981	0.4073	0.3908	0.028806	0.013478	0.0494807	0.0479469	--	--	--	gene-ANO4	--	--	--	hyper
NW_005842184	1021980	1022223	8	0.75156	0.36113	0.390437	0.0093078	0.010891	0.0304611	0.0437359	--	--	--	--	--	--	--	hyper
NW_005841873	931675	932176	5	0.6904	0.3	0.3904	0.028806	0.0058589	0.0494807	0.0316587	--	--	--	--	--	--	--	hyper
NW_005842122	2167820	2168630	9	0.82733	0.43706	0.390278	0.013594	0.0077318	0.0368799	0.0342578	--	--	--	--	--	--	--	hyper
NW_005842412	1147991	1148004	5	0.84	0.45	0.39	0.018543	0.0060094	0.0400884	0.0316587	--	--	--	--	--	gene-CTIF	--	hyper
NW_005843171	160032	160260	5	0.49	0.1	0.39	0.0028795	0.0010269	0.0184266	0.0158716	--	--	--	--	--	--	--	hyper
NW_005843210	71516	72653	5	0.4898	0.1	0.3898	0.0089307	0.0057924	0.0293592	0.0316587	--	--	--	--	--	--	--	hyper
NW_005842547	919820	919985	5	0.8981	0.5084	0.3897	0.01469	0.0061521	0.0368799	0.0316587	--	--	--	gene-LOC102386534	--	--	--	hyper
NW_005842117	2196234	2196359	5	0.864	0.475	0.389	0.0089307	0.0064734	0.0293592	0.0316587	gene-CCDC59	--	--	--	--	--	--	hyper
NW_005842207	897101	897714	11	0.73445	0.34545	0.389	0.0022775	0.00039249	0.0169293	0.0129315	--	--	--	--	--	--	--	hyper
NW_005843042	88026	88066	5	0.7564	0.3683	0.3881	0.0038862	0.013774	0.0208973	0.0479469	--	--	--	--	--	--	--	hyper
NW_005843788	28840	29140	5	0.463	0.075	0.388	0.005196	0.0070331	0.0231388	0.0326599	--	--	--	--	--	--	--	hyper
NW_005843639	1761	2348	17	0.59868	0.21076	0.387912	1.2623e-05	0.00029124	0.00183091	0.0115818	--	--	--	--	--	--	--	hyper
NW_005842957	351273	351350	8	0.89238	0.50456	0.387813	0.0025688	0.010934	0.0183317	0.0437359	--	--	--	gene-LOC102380368	--	--	--	hyper
NW_005842260	780464	780483	8	0.41225	0.025	0.38725	0.00060427	0.003203	0.0102874	0.027847	--	--	--	--	--	--	--	hyper
NW_005841858	3563756	3563853	5	0.4426	0.0556	0.387	0.0068415	0.0057357	0.026085	0.0316587	--	--	--	--	--	--	gene-SHOX2	hyper
NW_005841933	1031437	1031629	8	0.86212	0.47519	0.386937	0.014294	0.0059915	0.0368799	0.0316587	--	--	--	--	--	gene-TBC1D5	--	hyper
NW_005843070	244370	244582	5	0.7718	0.385	0.3868	0.0089307	0.0057835	0.0293592	0.0316587	--	--	--	gene-LOC102382107	--	--	--	hyper
NW_005843252	234260	234448	7	0.68129	0.2945	0.386786	0.002821	0.0080037	0.0184266	0.0350408	--	--	--	--	--	--	--	hyper
NW_005841875	1105078	1105256	5	0.7329	0.3462	0.3867	0.0015047	0.0064381	0.0137965	0.0316587	--	--	--	--	--	--	--	hyper
NW_005841924	959182	959190	5	0.61	0.2234	0.3866	0.005196	0.015049	0.0231388	0.0479469	--	--	--	--	--	--	--	hyper
NW_005842859	292384	292647	5	0.975	0.5884	0.3866	0.011496	0.006396	0.0328177	0.0316587	--	--	--	--	--	--	--	hyper
NW_005841871	4567665	4568387	5	0.4641	0.0776	0.3865	0.023231	0.0063864	0.0451827	0.0316587	--	--	--	gene-STK32B	--	--	--	hyper
NW_005842302	341640	341801	5	0.8249	0.4388	0.3861	0.018543	0.0060702	0.0400884	0.0316587	--	--	--	gene-NTRK3	--	--	--	hyper
NW_005841944	1323787	1324116	5	0.8083	0.4223	0.386	0.01469	0.0067508	0.0368799	0.0319228	--	--	--	--	--	--	--	hyper
NW_005842021	1542210	1542570	5	0.626	0.24	0.386	0.023231	0.0084107	0.0451827	0.0358556	--	--	--	--	--	--	--	hyper
NW_005842417	914969	915035	8	0.84513	0.45931	0.385813	0.0011901	3.7762e-05	0.0124955	0.00545024	--	--	--	--	--	--	--	hyper
NW_005842289	897804	897905	5	0.9267	0.5413	0.3854	0.011496	0.0066667	0.0328177	0.031809	--	--	--	gene-SLC9A5	--	--	--	hyper
NW_005843847	31888	32025	5	0.6331	0.2486	0.3845	0.01469	0.0065044	0.0368799	0.0316631	--	--	--	--	--	--	--	hyper
NW_005841969	842863	843613	6	0.919	0.53475	0.38425	0.0068117	0.0050232	0.026085	0.0316587	gene-ITGA6	--	--	--	--	--	--	hyper
NW_005841840	5745293	5745600	5	0.9274	0.5433	0.3841	0.018543	0.0059749	0.0400884	0.0316587	--	--	--	--	--	--	--	hyper
NW_005842283	1020291	1021031	5	0.6285	0.2444	0.3841	0.018543	0.013564	0.0400884	0.0479469	--	--	--	--	--	--	--	hyper
NW_005843320	81623	81773	5	0.6066	0.2225	0.3841	0.011496	0.014315	0.0328177	0.0479469	--	--	--	--	--	--	--	hyper
NW_005842094	1875038	1875125	5	0.841	0.4571	0.3839	0.01469	0.0062017	0.0368799	0.0316587	--	--	--	--	--	--	--	hyper
NW_005841995	2636983	2637493	10	0.80225	0.4184	0.38385	0.0074072	0.015265	0.0280333	0.0479469	--	--	--	gene-PLEK	--	--	--	hyper
NW_005841873	666643	666853	5	0.9667	0.5833	0.3834	0.0015047	0.0024471	0.0137965	0.0253763	--	--	--	gene-GALNT9	--	--	--	hyper
NW_005842120	929081	929747	9	0.686	0.30294	0.383056	0.0065101	0.01329	0.026085	0.0479469	--	--	--	gene-SYNE1	--	--	--	hyper
NW_005841907	1449510	1449524	5	0.7552	0.3722	0.383	0.018543	0.002886	0.0400884	0.0265537	--	--	--	--	--	--	--	hyper
NW_005843258	165046	165676	5	0.6712	0.2883	0.3829	0.023231	0.014204	0.0451827	0.0479469	--	--	--	gene-LOC102373954	--	--	--	hyper
NW_005842733	61857	61957	5	0.698	0.3152	0.3828	0.0068415	0.012978	0.026085	0.0479469	--	--	--	gene-HS2ST1	--	--	--	hyper
NW_005842034	385128	385583	8	0.68275	0.3	0.38275	0.0052874	0.011121	0.0233925	0.0440737	--	--	--	--	--	--	--	hyper
NW_005842122	67631	68726	10	0.68895	0.30625	0.3827	0.0018661	0.00097803	0.0157582	0.0158716	--	--	--	--	--	--	--	hyper
NW_005841920	2715774	2715912	7	0.9145	0.53221	0.382286	0.0058359	0.0080188	0.0251015	0.0350408	--	--	--	--	--	--	--	hyper
NW_005842766	619540	619731	7	0.92857	0.54643	0.382143	0.0058359	0.0041525	0.0251015	0.0316587	--	--	--	gene-EDC4	--	--	--	hyper
NW_005842288	625988	626144	5	0.853	0.4709	0.3821	0.0038862	0.013047	0.0208973	0.0479469	--	--	--	--	--	--	--	hyper
NW_005841992	2670369	2670632	5	0.8247	0.4427	0.382	0.018543	0.015589	0.0400884	0.0480616	--	--	--	--	--	--	--	hyper
NW_005843986	8213	8312	5	0.5296	0.1476	0.382	0.0028795	0.01468	0.0184266	0.0479469	--	--	--	--	--	--	--	hyper
NW_005843404	66071	66402	7	0.7185	0.33693	0.381571	0.013095	0.008067	0.0358918	0.0350683	--	--	--	--	--	--	--	hyper
NW_005842505	998853	999069	8	0.86894	0.4875	0.381438	0.010382	0.010965	0.0327684	0.0437359	--	--	--	--	--	--	--	hyper
NW_005841911	3051135	3051400	5	0.9556	0.5742	0.3814	0.0038862	0.013445	0.0208973	0.0479469	--	--	--	gene-LOC102371371	--	--	--	hyper
NW_005841840	5333433	5333748	5	0.7885	0.4073	0.3812	0.0028795	0.0069274	0.0184266	0.0324049	--	--	--	gene-SPATA5	--	--	--	hyper
NW_005842324	354155	354334	7	0.58471	0.20357	0.381143	0.0017814	0.0080357	0.0153816	0.0350408	--	--	--	--	--	gene-CDK14	--	hyper
NW_005843954	8533	8551	5	0.5311	0.15	0.3811	0.011496	0.013805	0.0328177	0.0479469	--	--	--	--	--	--	--	hyper
NW_005841853	2006229	2007021	6	0.925	0.544	0.381	0.020489	0.0057415	0.0430827	0.0316587	--	--	--	--	--	--	--	hyper
NW_005841927	3762251	3762316	5	0.8542	0.4734	0.3808	0.0089307	0.0058209	0.0293592	0.0316587	--	--	--	--	--	--	--	hyper
NW_005842500	519503	520137	5	0.5807	0.1999	0.3808	0.005196	0.013494	0.0231388	0.0479469	--	--	--	gene-LOC102379220	--	--	--	hyper
NW_005843348	137478	137580	5	0.8608	0.48	0.3808	0.0089307	0.0060306	0.0293592	0.0316587	--	--	--	--	--	--	--	hyper
NW_005842393	1378858	1378976	10	0.80905	0.42835	0.3807	0.00012248	0.00027309	0.00490373	0.011	--	--	--	--	--	--	--	hyper
NW_005842782	478846	479052	7	0.718	0.33771	0.380286	0.005066	0.01509	0.0231388	0.0479469	--	--	--	--	--	--	--	hyper
NW_005842140	118713	119187	6	0.46317	0.083333	0.379833	0.0018298	0.0025189	0.0156311	0.0254003	--	--	--	--	--	--	--	hyper
NW_005841995	623649	623658	9	0.45378	0.074056	0.379722	0.026781	0.01329	0.0494807	0.0479469	--	--	--	--	--	--	--	hyper
NW_005842911	494723	494736	5	0.5792	0.2	0.3792	0.0089307	0.013113	0.0293592	0.0479469	--	--	--	--	--	--	--	hyper
NW_005843496	103983	104070	5	0.5013	0.1226	0.3787	0.00072528	0.0010845	0.0105737	0.0158716	--	--	--	--	--	--	--	hyper
NW_005842834	9307	9551	7	0.7685	0.39043	0.378071	0.0067098	0.015503	0.026085	0.0479761	--	--	--	--	--	--	--	hyper
NW_005842059	1131527	1131863	7	0.74343	0.36586	0.377571	0.021597	0.015475	0.0446703	0.0479697	--	--	--	--	--	--	--	hyper
NW_005842455	488322	488592	7	0.894	0.51657	0.377429	0.005066	0.015034	0.0231388	0.0479469	--	--	--	--	--	--	--	hyper
NW_005842073	1822756	1823237	5	0.8707	0.4934	0.3773	0.0038862	0.0061322	0.0208973	0.0316587	--	--	--	gene-GRID1	--	--	--	hyper
NW_005841833	2365217	2365292	5	0.8612	0.4842	0.377	0.01469	0.0060135	0.0368799	0.0316587	--	--	--	--	--	--	--	hyper
NW_005841869	2034505	2034993	8	0.47487	0.098187	0.376688	0.0037073	0.0031946	0.0208973	0.027847	--	--	--	gene-MRRF	--	--	--	hyper
NW_005842171	1516760	1517480	8	0.68375	0.30725	0.3765	0.0093078	0.0060272	0.0304611	0.0316587	--	--	--	gene-ATRIP	--	--	--	hyper
NW_005841909	2748093	2748544	6	0.4845	0.10825	0.37625	0.0036366	0.0010309	0.0208973	0.0158716	--	--	--	--	--	--	--	hyper
NW_005841872	3101709	3101846	5	0.6539	0.2778	0.3761	0.01469	0.0066907	0.0368799	0.0318215	--	--	--	gene-GABRG3	--	--	--	hyper
NW_005841895	1431695	1431716	5	0.8401	0.4641	0.376	0.00072528	0.0058759	0.0105737	0.0316587	gene-KCNG1	--	--	--	--	--	--	hyper
NW_005842098	849890	850288	5	0.9525	0.5767	0.3758	0.011496	0.0057502	0.0328177	0.0316587	--	--	--	gene-GRIN2B	--	--	--	hyper
NW_005841973	1296820	1297075	7	0.52886	0.15307	0.375786	0.0115	0.0089132	0.0328177	0.0377763	--	--	--	gene-CUNH20orf194	--	--	--	hyper
NW_005842160	782993	783001	5	0.6752	0.2995	0.3757	0.011496	0.013662	0.0328177	0.0479469	--	--	--	--	--	--	--	hyper
NW_005842052	622247	622448	5	0.6751	0.3	0.3751	0.023231	0.0058526	0.0451827	0.0316587	--	--	--	--	--	--	--	hyper
NW_005843905	2587	3290	5	0.5394	0.1643	0.3751	0.011496	0.0059575	0.0328177	0.0316587	--	--	--	--	--	--	--	hyper
NW_005841975	3093268	3093360	5	0.7255	0.3506	0.3749	0.01469	0.005744	0.0368799	0.0316587	--	--	--	gene-EHHADH	--	--	--	hyper
NW_005842430	279560	279889	5	0.6367	0.2622	0.3745	0.018543	0.014236	0.0400884	0.0479469	--	--	--	--	--	--	--	hyper
NW_005842011	1811353	1811403	5	0.8683	0.4939	0.3744	0.00105	0.0058015	0.0115157	0.0316587	--	--	--	--	--	--	--	hyper
NW_005844271	1467	1517	7	0.57457	0.20107	0.3735	0.00056879	0.002025	0.00983878	0.0236909	--	--	--	--	--	--	--	hyper
NW_005842289	524380	524617	5	0.8034	0.43	0.3734	0.00048713	0.0030821	0.00890422	0.027847	--	--	--	gene-KCTD19	--	--	--	hyper
NW_005842108	844070	844147	5	0.5233	0.15	0.3733	0.011496	0.0059724	0.0328177	0.0316587	--	--	--	--	--	--	--	hyper
NW_005842411	1309975	1310563	5	0.5316	0.1583	0.3733	0.018543	0.013974	0.0400884	0.0479469	--	--	--	--	--	--	--	hyper
NW_005841894	197812	197939	8	0.82213	0.44894	0.373188	0.0019983	0.0032146	0.0157582	0.027847	--	--	--	--	--	--	--	hyper
NW_005842305	1007091	1007812	5	0.573	0.2	0.373	0.028806	0.0074843	0.0494807	0.0340047	--	--	--	--	--	--	--	hyper
NW_005843974	18812	19802	9	0.63222	0.25928	0.372944	0.019219	0.0024077	0.0409383	0.0253763	--	--	--	--	--	--	--	hyper
NW_005841837	2244553	2244592	5	0.4402	0.0673	0.3729	0.0020892	0.014361	0.0157582	0.0479469	--	--	--	--	--	--	--	hyper
NW_005842148	1473040	1473498	7	0.86529	0.49243	0.372857	0.024358	0.015866	0.046241	0.0485581	--	--	--	--	--	--	gene-NR2F2	hyper
NW_005841849	2397651	2397868	5	0.6994	0.3266	0.3728	0.0068415	0.013133	0.026085	0.0479469	--	--	--	--	--	--	--	hyper
NW_005841972	3176799	3176821	5	0.7157	0.3429	0.3728	0.0089307	0.00095511	0.0293592	0.0158716	--	--	--	--	--	--	--	hyper
NW_005842197	999772	999895	7	0.58686	0.21429	0.372571	0.021597	0.0041737	0.0446703	0.0316587	--	--	--	gene-CNTFR	--	--	--	hyper
NW_005842124	667282	667902	7	0.84857	0.4765	0.372071	0.021597	0.015022	0.0446703	0.0479469	--	--	--	--	--	gene-MRPS27	--	hyper
NW_005842699	352698	353036	5	0.8577	0.4858	0.3719	0.018543	0.012913	0.0400884	0.0479469	--	--	--	--	--	--	--	hyper
NW_005843783	34609	34728	5	0.6758	0.3039	0.3719	0.0089307	0.014051	0.0293592	0.0479469	--	--	--	--	--	--	--	hyper
NW_005842126	2132119	2132815	5	0.6113	0.24	0.3713	0.018543	0.01504	0.0400884	0.0479469	--	--	--	gene-CDKAL1	--	--	--	hyper
NW_005841984	1469261	1469827	5	0.9417	0.5706	0.3711	0.0028795	0.0026107	0.0184266	0.0255231	--	--	--	--	--	--	--	hyper
NW_005842312	480929	481482	5	0.8735	0.5025	0.371	0.028806	0.01326	0.0494807	0.0479469	--	--	--	--	--	--	--	hyper
NW_005842602	329066	329257	7	0.7795	0.40864	0.370857	0.002425	0.00097866	0.017554	0.0158716	--	--	--	--	--	--	--	hyper
NW_005841957	272132	272643	5	0.855	0.485	0.37	0.00048713	0.00572	0.00890422	0.0316587	--	--	--	--	--	--	--	hyper
NW_005842645	161199	161347	10	0.50785	0.138	0.36985	0.0018661	0.0090258	0.0157582	0.0382483	--	--	--	--	--	--	--	hyper
NW_005842023	2538968	2539102	5	0.8911	0.5214	0.3697	0.018543	0.012957	0.0400884	0.0479469	--	--	--	gene-GMDS	--	--	--	hyper
NW_005842004	2291622	2291699	7	0.82743	0.45836	0.369071	0.0076996	0.007992	0.0285488	0.0350408	--	--	--	--	--	--	--	hyper
NW_005842593	399932	400015	5	0.9657	0.5967	0.369	0.011496	0.0065552	0.0328177	0.0316709	--	--	--	--	--	--	--	hyper
NW_005844007	6524	6536	5	0.8497	0.481	0.3687	0.00032475	0.00013038	0.00749683	0.00862616	--	--	--	--	--	--	--	hyper
NW_005843539	47164	47245	5	0.5167	0.1484	0.3683	0.0020892	0.013771	0.0157582	0.0479469	--	--	--	--	--	--	--	hyper
NW_005842162	1776711	1776782	5	0.8618	0.4937	0.3681	0.00072528	0.002412	0.0105737	0.0253763	--	--	--	gene-FRAS1	--	--	--	hyper
NW_005841885	2551552	2551825	9	0.39833	0.030278	0.368056	5.8669e-05	3.7329e-05	0.00409334	0.00545024	--	--	--	--	--	--	--	hyper
NW_005842605	991812	991905	10	0.80395	0.43595	0.368	0.00072154	0.015199	0.0105737	0.0479469	gene-SNTG1	--	--	--	--	--	--	hyper
NW_005842022	414106	414879	5	0.9033	0.536	0.3673	0.018543	0.013117	0.0400884	0.0479469	--	--	--	--	--	--	--	hyper
NW_005843815	22456	22906	10	0.63185	0.26455	0.3673	0.002925	0.0054307	0.018444	0.0316587	--	--	--	--	--	--	--	hyper
NW_005842953	32498	33266	5	0.5666	0.2	0.3666	0.023231	0.0058668	0.0451827	0.0316587	--	--	--	--	--	--	--	hyper
NW_005843544	54490	54900	5	0.6812	0.3147	0.3665	0.01469	0.013534	0.0368799	0.0479469	--	--	--	gene-LOC102378433	--	--	--	hyper
NW_005842114	1851000	1851044	10	0.71805	0.35205	0.366	0.010177	0.01528	0.0323867	0.0479469	--	--	--	--	--	--	--	hyper
NW_005842747	203703	204111	10	0.7505	0.3845	0.366	0.0074072	0.015261	0.0280333	0.0479469	gene-LOC102385868	--	--	--	--	--	--	hyper
NW_005843996	19952	19975	5	0.5056	0.1396	0.366	0.0028795	0.0061535	0.0184266	0.0316587	gene-LOC112549013	gene-LOC112549013	--	--	--	--	--	hyper
NW_005842767	599473	600058	10	0.51025	0.14445	0.3658	0.0014134	0.00051009	0.0137965	0.0144606	--	--	--	gene-IGSF21	--	--	--	hyper
NW_005842421	78598	78936	7	0.714	0.34821	0.365786	0.0088183	0.015247	0.0293592	0.0479469	--	--	--	--	--	--	--	hyper
NW_005842478	1038121	1038229	5	0.8281	0.4624	0.3657	0.0001299	0.0026441	0.00490373	0.0256058	--	--	--	gene-NUP93	--	--	--	hyper
NW_005841935	526876	526935	5	0.8076	0.442	0.3656	0.0020892	0.0024381	0.0157582	0.0253763	--	--	--	--	--	--	--	hyper
NW_005842222	502234	502461	5	0.83	0.4647	0.3653	0.018543	0.015362	0.0400884	0.0479469	--	--	--	gene-SV2C	--	--	--	hyper
NW_005841931	837730	838140	11	0.90909	0.544	0.365091	8.8575e-05	5.9327e-05	0.00490373	0.00759418	--	--	--	--	--	--	--	hyper
NW_005841857	1746045	1746767	5	0.8833	0.5184	0.3649	0.011496	0.002586	0.0328177	0.0254825	--	--	--	--	--	gene-AGO2	--	hyper
NW_005841965	2655779	2655810	5	0.8916	0.5267	0.3649	0.01469	0.013742	0.0368799	0.0479469	--	--	--	--	--	--	--	hyper
NW_005842545	592704	592847	7	0.68314	0.31829	0.364857	0.014882	0.0081508	0.0368799	0.0351793	gene-SMC1A	--	--	--	gene-LOC112551660	gene-LOC102377277	--	hyper
NW_005841941	2403037	2403570	7	0.73371	0.369	0.364714	0.024358	0.01559	0.046241	0.0480616	--	--	--	--	--	--	--	hyper
NW_005842581	303487	303575	5	0.8446	0.48	0.3646	0.011496	0.0065705	0.0328177	0.0316798	--	--	--	--	--	--	--	hyper
NW_005843275	182863	182926	6	0.73633	0.372	0.364333	0.00085794	0.005283	0.0115157	0.0316587	--	--	--	--	--	gene-POLK	--	hyper
NW_005842132	1759728	1759997	8	0.70181	0.3375	0.364313	0.026172	0.010862	0.0492895	0.0437359	--	--	--	gene-GRM4	--	--	--	hyper
NW_005842078	1555472	1555932	5	0.7405	0.3762	0.3643	0.011496	0.0026421	0.0328177	0.0256058	--	--	--	--	--	--	--	hyper
NW_005844014	16432	16875	5	0.4712	0.1069	0.3643	0.00105	0.0024841	0.0115157	0.0253763	--	--	--	--	gene-LOC112549025	--	--	hyper
NW_005841972	620334	620398	7	0.89286	0.52857	0.364286	0.024358	0.015787	0.046241	0.0483874	--	--	--	--	--	--	--	hyper
NW_005843305	53971	54593	5	0.8628	0.4989	0.3639	0.0020892	0.013188	0.0157582	0.0479469	--	--	--	gene-FAM184B	--	--	--	hyper
NW_005843793	11676	11745	5	0.8848	0.521	0.3638	4.33e-05	0.00036451	0.00331723	0.0129315	--	--	--	--	--	--	--	hyper
NW_005842011	26077	26171	6	0.86925	0.50558	0.363667	0.0036366	0.0051281	0.0208973	0.0316587	--	--	--	--	--	--	--	hyper
NW_005841870	2430429	2430440	6	0.73758	0.374	0.363583	0.0018298	0.010417	0.0156311	0.0436642	--	--	--	gene-WDR27	--	--	--	hyper
NW_005842329	766046	766133	6	0.82625	0.46267	0.363583	0.00085794	0.010849	0.0115157	0.0437359	--	--	--	--	--	--	--	hyper
NW_005841872	1016691	1017205	7	0.89107	0.528	0.363071	0.021597	0.015536	0.0446703	0.0480001	--	--	--	--	--	gene-PLCXD1	--	hyper
NW_005842224	374074	374200	7	0.75643	0.39343	0.363	0.0076996	0.0080833	0.0285488	0.0350771	--	--	--	--	--	--	--	hyper
NW_005842054	491797	492073	5	0.8029	0.44	0.3629	0.018543	0.013155	0.0400884	0.0479469	--	--	--	--	--	--	--	hyper
NW_005843892	2623	3326	5	0.4752	0.1125	0.3627	0.0068415	0.0066149	0.026085	0.031785	--	--	--	--	--	--	--	hyper
NW_005844184	6661	6933	7	0.71943	0.357	0.362429	0.02742	0.015104	0.0494807	0.0479469	gene-LOC102376178	gene-LOC102376178	--	--	--	--	--	hyper
NW_005841843	5131772	5132092	5	0.784	0.4216	0.3624	0.018543	0.006864	0.0400884	0.0322289	--	--	--	gene-WWC1	--	--	--	hyper
NW_005842819	291096	291209	5	0.6873	0.3249	0.3624	0.028806	0.014549	0.0494807	0.0479469	--	--	--	--	--	gene-HIVEP2	--	hyper
NW_005841974	2333013	2333099	8	0.74669	0.38438	0.362312	0.011565	0.010844	0.0328177	0.0437359	--	--	--	--	--	--	--	hyper
NW_005841834	1372672	1372763	5	0.8041	0.4418	0.3623	0.018543	0.013184	0.0400884	0.0479469	--	--	--	--	--	--	--	hyper
NW_005841930	3396043	3396083	5	0.7122	0.35	0.3622	0.0068415	0.013647	0.026085	0.0479469	--	--	--	gene-FIG4	--	--	--	hyper
NW_005841921	360039	360216	7	0.79921	0.43729	0.361929	0.013095	0.015234	0.0358918	0.0479469	--	--	--	gene-CUNH16orf70	--	--	--	hyper
NW_005843741	34149	35054	6	0.375	0.013333	0.361667	4.9553e-05	0.00018543	0.00363917	0.00862616	--	--	--	--	--	--	--	hyper
NW_005843522	81426	81466	5	0.7695	0.408	0.3615	0.0038862	0.0059196	0.0208973	0.0316587	--	--	--	--	--	--	--	hyper
NW_005841831	2236585	2236605	5	0.9378	0.5767	0.3611	0.023231	0.01298	0.0451827	0.0479469	--	--	--	--	--	--	--	hyper
NW_005842420	1199584	1199893	5	0.6	0.2389	0.3611	0.005196	0.007327	0.0231388	0.0333995	--	--	--	--	--	--	--	hyper
NW_005841990	633137	633283	7	0.71664	0.35557	0.361071	0.02742	0.01594	0.0494807	0.0487178	--	--	--	gene-GRIK1	--	--	--	hyper
NW_005842239	548245	548497	7	0.7585	0.39779	0.360714	0.02742	0.0079936	0.0494807	0.0350408	--	--	--	--	--	--	--	hyper
NW_005843567	5562	5615	7	0.84721	0.4865	0.360714	0.0043891	0.015074	0.0229915	0.0479469	--	--	gene-LOC106723326	--	--	--	--	hyper
NW_005841909	3461347	3461532	5	0.9605	0.6	0.3605	0.01469	0.014255	0.0368799	0.0479469	--	--	--	--	--	gene-BRF1	--	hyper
NW_005843688	11244	11614	6	0.55433	0.19442	0.359917	0.0082932	0.0025353	0.0293592	0.0254075	--	--	--	--	--	--	--	hyper
NW_005841841	1625263	1625870	8	0.95831	0.599	0.359313	0.0066556	0.010851	0.026085	0.0437359	--	--	--	--	--	--	--	hyper
NW_005841844	1920006	1920296	10	0.73785	0.3786	0.35925	0.0010639	0.0017832	0.0116355	0.0213595	--	--	--	gene-TMEM173	--	--	--	hyper
NW_005842737	410552	410951	9	0.71478	0.35556	0.359222	0.017649	0.004375	0.0400884	0.0316587	--	--	--	gene-SHANK3	--	--	--	hyper
NW_005842630	261987	262486	10	0.51765	0.15845	0.3592	0.00035615	0.0017629	0.00794588	0.0213577	--	--	--	--	--	--	--	hyper
NW_005842374	622824	624094	9	0.73033	0.37122	0.359111	0.0021482	0.004375	0.0161177	0.0316587	--	--	--	gene-TRPC5	--	--	--	hyper
NW_005842415	975130	975215	6	0.465	0.10608	0.358917	0.0045131	0.0053844	0.0231388	0.0316587	--	--	--	gene-FGF14	--	--	--	hyper
NW_005842819	194771	195028	5	0.8284	0.4696	0.3588	0.028806	0.0030779	0.0494807	0.027847	--	--	--	--	--	gene-HIVEP2	--	hyper
NW_005841860	3767537	3768289	13	0.81935	0.46058	0.358769	0.0043039	0.0031397	0.0228593	0.027847	--	--	--	--	--	--	--	hyper
NW_005844000	7158	7801	9	0.70756	0.34889	0.358667	0.0032569	0.01329	0.020101	0.0479469	--	--	--	--	--	--	--	hyper
NW_005842509	1159821	1159885	5	0.5429	0.1847	0.3582	0.00105	0.012828	0.0115157	0.0479469	--	--	--	--	gene-ARFGAP3	--	--	hyper
NW_005842224	136672	136862	7	0.79529	0.43729	0.358	0.0076996	0.0080519	0.0285488	0.0350593	--	--	--	--	--	--	--	hyper
NW_005842424	1219175	1219229	5	0.7071	0.3492	0.3579	0.005196	0.00096667	0.0231388	0.0158716	--	--	--	--	--	--	--	hyper
NW_005841992	1609282	1609349	5	0.9043	0.5465	0.3578	7.5776e-05	0.00037472	0.0044952	0.0129315	--	--	--	gene-SERINC5	--	--	--	hyper
NW_005843465	55748	55806	5	0.6866	0.3289	0.3577	0.018543	0.013384	0.0400884	0.0479469	--	--	--	--	--	--	--	hyper
NW_005841864	3315522	3315547	5	0.8947	0.5373	0.3574	0.00105	0.0010509	0.0115157	0.0158716	--	--	--	gene-COL19A1	--	--	--	hyper
NW_005841898	3518720	3518796	5	0.8462	0.4888	0.3574	0.0038862	0.014419	0.0208973	0.0479469	--	--	--	--	--	--	--	hyper
NW_005841838	5399394	5399505	7	0.83821	0.48086	0.357357	0.02742	0.01499	0.0494807	0.0479469	--	--	--	--	--	gene-MKL2	--	hyper
NW_005842756	316779	316825	7	0.96429	0.60714	0.357143	0.0088183	0.015269	0.0293592	0.0479469	--	--	--	--	--	--	--	hyper
NW_005842862	22624	22796	5	0.6948	0.3383	0.3565	0.0028795	0.00096545	0.0184266	0.0158716	--	--	--	--	--	--	--	hyper
NW_005841881	1587617	1587656	5	0.9054	0.5495	0.3559	0.018543	0.0029472	0.0400884	0.0269359	--	--	--	--	--	--	--	hyper
NW_005841860	3336651	3336822	5	0.9091	0.5533	0.3558	0.011496	0.0025315	0.0328177	0.0254007	--	--	--	--	--	--	--	hyper
NW_005841860	2522874	2523637	7	0.62721	0.27143	0.355786	0.024358	0.015017	0.046241	0.0479469	--	--	--	--	--	--	--	hyper
NW_005842739	534665	534919	10	0.81065	0.455	0.35565	0.0026772	0.0031724	0.0184266	0.027847	--	--	--	--	--	--	--	hyper
NW_005841967	994084	994255	5	0.8265	0.4714	0.3551	0.0038862	0.0057627	0.0208973	0.0316587	--	--	--	--	--	--	--	hyper
NW_005842273	44201	44798	5	0.455	0.1	0.355	0.011496	0.0059225	0.0328177	0.0316587	--	--	--	--	--	--	--	hyper
NW_005842630	438917	439069	7	0.6755	0.32079	0.354714	0.0088183	0.0020277	0.0293592	0.0236909	--	--	--	--	gene-LOC102382504	--	--	hyper
NW_005842613	469514	470062	7	0.645	0.29043	0.354571	0.021597	0.015156	0.0446703	0.0479469	--	--	--	--	--	--	--	hyper
NW_005843554	9249	9941	10	0.71285	0.35835	0.3545	0.013833	0.0054842	0.0368799	0.0316587	--	--	--	--	--	--	--	hyper
NW_005842096	1336924	1337091	5	0.8354	0.4814	0.354	0.0038862	0.0061373	0.0208973	0.0316587	--	--	--	--	--	--	--	hyper
NW_005842133	2197932	2198208	5	0.7409	0.3875	0.3534	0.023231	0.013798	0.0451827	0.0479469	--	--	--	--	--	--	--	hyper
NW_005842883	122784	122801	5	0.7424	0.3892	0.3532	0.01469	0.012926	0.0368799	0.0479469	--	--	--	gene-LOC102371773	--	--	--	hyper
NW_005843740	54252	55587	16	0.714	0.36106	0.352937	0.0012124	0.0038778	0.01267	0.0316587	--	--	--	--	gene-LOC102383340	--	--	hyper
NW_005843365	112497	112657	13	0.75335	0.40081	0.352538	0.0004417	0.0076404	0.00890422	0.0342578	--	--	--	--	--	--	--	hyper
NW_005841933	541009	541610	5	0.5524	0.2	0.3524	0.011496	0.015127	0.0328177	0.0479469	gene-SATB1	--	--	--	--	--	--	hyper
NW_005841965	3382758	3382866	5	0.7302	0.3779	0.3523	0.00032475	0.0010161	0.00749683	0.0158716	--	--	--	--	--	--	--	hyper
NW_005842749	772869	773038	5	0.7888	0.4366	0.3522	0.0068415	0.013728	0.026085	0.0479469	--	--	--	--	--	--	--	hyper
NW_005841993	1556321	1556819	10	0.81525	0.4633	0.35195	0.020002	0.0054637	0.0424269	0.0316587	--	--	--	--	--	--	--	hyper
NW_005842894	309620	309672	5	0.7731	0.4215	0.3516	0.0089307	0.012983	0.0293592	0.0479469	--	--	--	gene-HEPACAM	--	--	--	hyper
NW_005843892	11958	11971	5	0.6348	0.2832	0.3516	0.00105	0.0024685	0.0115157	0.0253763	--	--	--	--	--	--	--	hyper
NW_005841833	1556908	1557020	5	0.9098	0.5584	0.3514	0.0068415	0.0010184	0.026085	0.0158716	--	--	--	gene-TCTN2	--	--	--	hyper
NW_005843053	290157	290188	5	0.9564	0.605	0.3514	0.0038862	0.013866	0.0208973	0.0479469	--	--	--	gene-SWT1	--	--	--	hyper
NW_005843814	22630	23214	5	0.4514	0.1	0.3514	0.0028795	0.0010889	0.0184266	0.0158716	--	--	--	--	--	--	--	hyper
NW_005842570	912824	913185	16	0.92659	0.57525	0.351344	0.0028747	0.0059167	0.0184266	0.0316587	--	--	--	--	--	--	--	hyper
NW_005843783	20269	20374	5	0.6709	0.3201	0.3508	0.01469	0.013271	0.0368799	0.0479469	--	--	--	--	--	--	--	hyper
NW_005841900	3918988	3919071	5	0.934	0.5834	0.3506	0.00032475	0.00024397	0.00749683	0.00995531	--	--	--	--	--	--	--	hyper
NW_005844203	6225	6657	5	0.6673	0.3167	0.3506	0.023231	0.013349	0.0451827	0.0479469	gene-LOC102378595	--	--	--	--	--	--	hyper
NW_005842597	404731	404801	5	0.94	0.5898	0.3502	0.011496	0.013891	0.0328177	0.0479469	--	--	--	gene-RELN	--	--	--	hyper
NW_005844007	809	819	6	0.854	0.50392	0.350083	1.4052e-05	0.00051974	0.00196961	0.0145342	--	--	--	--	--	--	--	hyper
NW_005842739	287872	288330	13	0.72538	0.37531	0.350077	0.001751	0.0048057	0.0153816	0.0316587	gene-GPLD1	--	gene-GPLD1	gene-GPLD1	--	gene-GPLD1	--	hyper
NW_005842054	88530	88663	8	0.86944	0.51969	0.34975	8.8679e-05	0.00039906	0.00490373	0.0129315	--	--	--	--	--	gene-LOC102382065	--	hyper
NW_005842626	582684	582759	5	0.733	0.3833	0.3497	0.0015047	0.0010375	0.0137965	0.0158716	--	--	--	--	--	--	--	hyper
NW_005841906	2879885	2880127	5	0.8493	0.5	0.3493	0.011496	0.012855	0.0328177	0.0479469	--	--	--	gene-DNAH8	--	--	--	hyper
NW_005842371	232603	232837	10	0.70905	0.3599	0.34915	0.0074072	0.0009839	0.0280333	0.0158716	--	--	--	--	--	--	--	hyper
NW_005841903	1992002	1992395	5	0.8613	0.5123	0.349	0.023231	0.014911	0.0451827	0.0479469	--	--	--	--	--	gene-ZMIZ1	--	hyper
NW_005842135	1607878	1608523	9	0.85883	0.51011	0.348722	0.0048651	0.004375	0.0231388	0.0316587	--	--	--	--	--	--	--	hyper
NW_005842055	213961	214061	9	0.98172	0.63317	0.348556	0.0032569	0.0077318	0.020101	0.0342578	--	--	--	gene-PCDH15	--	--	--	hyper
NW_005841970	998778	998821	7	0.82779	0.47971	0.348071	0.002821	0.008011	0.0184266	0.0350408	--	--	--	--	--	--	--	hyper
NW_005841857	4482396	4482628	9	0.7665	0.4185	0.348	0.0094766	0.0024077	0.0308906	0.0253763	--	--	--	--	--	--	--	hyper
NW_005841954	1969398	1969875	5	0.548	0.2	0.348	0.023231	0.0057777	0.0451827	0.0316587	--	--	--	--	--	--	--	hyper
NW_005842095	576713	577563	9	0.70056	0.35256	0.348	0.019219	0.01329	0.0409383	0.0479469	--	--	--	--	--	--	--	hyper
NW_005843599	74644	74697	7	0.48829	0.14057	0.347714	0.0012984	0.0080096	0.0132541	0.0350408	--	--	--	--	--	--	--	hyper
NW_005842524	97367	97712	5	0.8	0.4524	0.3476	0.023231	0.0058743	0.0451827	0.0316587	--	--	--	gene-UGT8	--	--	--	hyper
NW_005843603	43217	43698	7	0.65307	0.30557	0.3475	0.019112	0.0041562	0.0408049	0.0316587	--	--	--	--	--	--	--	hyper
NW_005842512	987465	987558	7	0.58771	0.24029	0.347429	0.0058359	0.0082986	0.0251015	0.0354842	--	--	--	--	--	--	--	hyper
NW_005842079	1212847	1212942	9	0.50739	0.16017	0.347222	0.0015569	0.004375	0.013908	0.0316587	--	--	--	gene-CACNA2D2	--	--	--	hyper
NW_005843345	1084	1457	5	0.5738	0.2266	0.3472	0.0068415	0.0063474	0.026085	0.0316587	--	--	--	--	--	--	--	hyper
NW_005843552	85427	85501	5	0.7801	0.433	0.3471	0.005196	0.0010727	0.0231388	0.0158716	--	--	--	--	--	--	--	hyper
NW_005843028	129451	129527	7	0.86229	0.51529	0.347	0.02742	0.015058	0.0494807	0.0479469	--	--	--	--	--	--	--	hyper
NW_005841910	3894161	3894278	5	0.5468	0.2	0.3468	0.01469	0.0027474	0.0368799	0.0257962	--	--	--	gene-MITF	--	--	--	hyper
NW_005841837	4276406	4276489	11	0.71827	0.37286	0.345409	0.0005596	0.0038792	0.00983878	0.0316587	--	--	--	--	--	--	--	hyper
NW_005841988	172534	172570	5	0.7718	0.4265	0.3453	0.0020892	0.0027107	0.0157582	0.0257424	--	--	--	gene-LOC102379424	--	--	--	hyper
NW_005842103	1007514	1007587	5	0.445	0.1	0.345	0.0089307	0.007546	0.0293592	0.0342429	--	--	--	--	--	gene-HTR2C	--	hyper
NW_005842268	1610046	1610473	8	0.83113	0.48669	0.344438	0.014294	0.01089	0.0368799	0.0437359	--	--	--	--	--	gene-LNX2	--	hyper
NW_005842045	857983	858116	5	0.8077	0.4634	0.3443	0.00020568	0.0012489	0.00589647	0.0166611	--	--	--	--	--	--	--	hyper
NW_005841924	78220	78253	5	0.9092	0.5651	0.3441	4.33e-05	0.00035595	0.00331723	0.0129315	--	--	--	--	--	--	--	hyper
NW_005842841	589295	589315	5	0.8513	0.5072	0.3441	0.0089307	0.0024507	0.0293592	0.0253763	--	--	--	--	--	--	--	hyper
NW_005841834	801090	801154	5	0.8809	0.5374	0.3435	0.0089307	0.0063454	0.0293592	0.0316587	--	--	--	--	--	--	--	hyper
NW_005841865	2780377	2780491	6	0.39875	0.0555	0.34325	0.0011146	0.0050825	0.0119149	0.0316587	--	--	--	--	--	--	--	hyper
NW_005841899	2299803	2300095	5	0.8247	0.4817	0.343	0.0028795	0.013933	0.0184266	0.0479469	--	--	--	gene-ACMSD	--	--	--	hyper
NW_005842652	349528	349580	5	0.8455	0.5025	0.343	0.023231	0.0058107	0.0451827	0.0316587	--	--	--	--	--	--	--	hyper
NW_005841955	1012467	1012896	8	0.75719	0.41463	0.342562	0.028819	0.010841	0.0494807	0.0437359	--	--	--	--	--	--	--	hyper
NW_005842049	1242275	1242499	5	0.9523	0.61	0.3423	0.01469	0.013552	0.0368799	0.0479469	--	--	--	gene-PCLO	--	--	--	hyper
NW_005842528	908922	908954	7	0.79114	0.44886	0.342286	0.0032752	0.0079959	0.020101	0.0350408	--	--	--	--	--	--	--	hyper
NW_005842233	1728702	1728792	8	0.83788	0.49581	0.342062	0.023739	0.010845	0.0459506	0.0437359	--	--	--	--	--	--	--	hyper
NW_005843615	77296	77601	5	0.497	0.155	0.342	0.005196	0.0067489	0.0231388	0.0319228	--	--	--	--	--	--	--	hyper
NW_005842797	707107	707286	5	0.8709	0.529	0.3419	7.5776e-05	0.00039008	0.0044952	0.0129315	--	--	--	gene-HHLA2	--	--	--	hyper
NW_005842929	546311	546341	5	0.7939	0.4521	0.3418	0.028806	0.013313	0.0494807	0.0479469	--	--	--	--	--	--	--	hyper
NW_005841882	119896	119903	7	0.39864	0.057143	0.3415	0.0076996	0.0042134	0.0285488	0.0316587	--	--	--	gene-LOC102386812	--	--	--	hyper
NW_005841887	555090	555247	11	0.88632	0.54491	0.341409	0.0019458	0.0022775	0.0157582	0.0253763	--	--	--	--	--	--	--	hyper
NW_005841996	1187178	1187242	5	0.8831	0.5417	0.3414	0.01469	0.01357	0.0368799	0.0479469	--	--	--	gene-CTNNAL1	--	--	--	hyper
NW_005841892	1336270	1336633	5	0.5413	0.2	0.3413	0.023231	0.0057158	0.0451827	0.0316587	--	--	--	gene-CSMD3	--	--	--	hyper
NW_005843332	128536	128789	5	0.5195	0.1783	0.3412	0.0038862	0.0069628	0.0208973	0.0324685	--	--	--	gene-LOC112548625	--	--	--	hyper
NW_005842111	1989914	1991397	15	0.65027	0.30957	0.3407	0.0062358	0.0054139	0.026085	0.0316587	--	--	--	gene-COL3A1	--	--	--	hyper
NW_005842091	403886	404407	7	0.91429	0.57364	0.340643	0.024358	0.0083079	0.046241	0.0355088	gene-LOC102382388	--	gene-LOC102381979	gene-LOC102381979	--	--	gene-LOC102381979	hyper
NW_005842436	60046	60075	7	0.827	0.48657	0.340429	0.024358	0.015103	0.046241	0.0479469	--	--	--	gene-LOC102385534	--	--	--	hyper
NW_005842557	784530	784572	5	0.975	0.6346	0.3404	0.0068415	0.0061984	0.026085	0.0316587	--	--	--	gene-LRRFIP1	--	--	--	hyper
NW_005843447	97693	97747	7	0.482	0.14171	0.340286	0.016881	0.015195	0.0400884	0.0479469	gene-LOC112548714,gene-LOC112548712	gene-LOC112548714	--	--	--	--	--	hyper
NW_005842070	2190032	2190421	9	0.64556	0.30556	0.34	0.024682	0.004375	0.0467312	0.0316587	--	--	gene-CLASP2	gene-CLASP2	--	--	--	hyper
NW_005842048	2338533	2339121	7	0.95507	0.61514	0.339929	0.021597	0.015093	0.0446703	0.0479469	--	--	--	gene-ZNF804A	--	--	--	hyper
NW_005841930	966402	966472	5	0.8393	0.4996	0.3397	0.0068415	0.0067191	0.026085	0.0318645	--	--	--	--	--	--	--	hyper
NW_005844049	14377	15059	5	0.5394	0.2	0.3394	0.023231	0.0062765	0.0451827	0.0316587	--	--	--	--	--	--	--	hyper
NW_005842834	44472	44533	5	0.8801	0.5412	0.3389	0.0020892	0.0059164	0.0157582	0.0316587	--	--	--	gene-LOC106722890	--	--	--	hyper
NW_005841867	64873	65023	11	0.78305	0.44423	0.338818	8.8575e-05	0.00011421	0.00490373	0.00862616	--	--	--	gene-CC2D2A	--	--	--	hyper
NW_005842299	437599	437788	9	0.45717	0.1185	0.338667	9.9607e-05	0.0001673	0.00490373	0.00862616	--	--	--	gene-ZIC1	--	--	--	hyper
NW_005842475	1102616	1102668	5	0.88	0.5414	0.3386	0.01469	0.013804	0.0368799	0.0479469	--	--	--	gene-INPP4B	--	--	--	hyper
NW_005842626	877	958	5	0.5553	0.2167	0.3386	0.018543	0.013899	0.0400884	0.0479469	--	--	--	--	--	--	--	hyper
NW_005841835	3338520	3339571	7	0.78479	0.44664	0.338143	0.021597	0.0080692	0.0446703	0.0350683	--	--	--	--	--	--	--	hyper
NW_005842233	610986	611018	6	0.55242	0.21433	0.338083	0.0018298	0.0058832	0.0156311	0.0316587	--	--	--	--	--	--	--	hyper
NW_005843228	142741	143038	7	0.93579	0.59793	0.337857	0.019112	0.015075	0.0408049	0.0479469	--	--	--	--	--	--	--	hyper
NW_005843862	27436	27612	10	0.66295	0.32515	0.3378	0.0057959	0.015219	0.0251015	0.0479469	--	--	--	--	--	--	--	hyper
NW_005841896	657326	657345	5	0.471	0.1333	0.3377	0.005196	0.005967	0.0231388	0.0316587	--	--	--	--	--	gene-ST5	--	hyper
NW_005842533	932725	933241	5	0.4376	0.1	0.3376	0.011496	0.0059577	0.0328177	0.0316587	--	--	--	--	--	--	--	hyper
NW_005841850	2711563	2711807	10	0.6149	0.2774	0.3375	0.016064	0.015172	0.0394774	0.0479469	--	--	--	--	--	gene-DUSP14	--	hyper
NW_005842173	1331309	1331342	6	0.35417	0.016667	0.3375	0.0055596	0.0055913	0.0243316	0.0316587	--	--	--	gene-ADCYAP1R1	--	--	--	hyper
NW_005842151	1872208	1872262	5	0.8975	0.5601	0.3374	0.005196	0.0010373	0.0231388	0.0158716	--	--	--	--	--	--	--	hyper
NW_005843087	12781	13270	5	0.4373	0.1	0.3373	0.011496	0.0068206	0.0328177	0.0321072	gene-LOC112548308	--	--	--	--	gene-LOC112548308	--	hyper
NW_005843055	358594	358734	9	0.78994	0.45278	0.337167	0.0078689	0.01329	0.0290696	0.0479469	--	--	--	gene-TMEM8B	--	--	--	hyper
NW_005842059	1307693	1308181	7	0.47993	0.14286	0.337071	0.021597	0.015319	0.0446703	0.0479469	gene-MAP4K5	--	--	gene-MAP4K5	--	--	--	hyper
NW_005842125	813364	813681	5	0.7302	0.3934	0.3368	0.00072528	0.0061558	0.0105737	0.0316587	--	--	--	gene-MORN2	--	--	--	hyper
NW_005842407	452108	452142	5	0.8225	0.4861	0.3364	0.023231	0.0058488	0.0451827	0.0316587	--	--	--	--	--	--	--	hyper
NW_005842508	277314	277383	5	0.8995	0.5633	0.3362	0.0068415	0.00095748	0.026085	0.0158716	--	--	--	gene-MAP4K4	--	--	--	hyper
NW_005841992	2846419	2846464	5	0.8394	0.5033	0.3361	0.023231	0.012889	0.0451827	0.0479469	--	--	--	--	--	--	--	hyper
NW_005842272	1309504	1309651	5	0.7135	0.3775	0.336	0.0089307	0.0061724	0.0293592	0.0316587	--	--	--	gene-PTPN3	--	--	--	hyper
NW_005842035	1258193	1258229	5	0.8274	0.4917	0.3357	0.0068415	0.013307	0.026085	0.0479469	--	--	--	gene-MASP1	--	--	--	hyper
NW_005841978	3139579	3139626	5	0.9255	0.5899	0.3356	0.0015047	0.0058465	0.0137965	0.0316587	--	--	--	--	--	--	--	hyper
NW_005842160	1814314	1814470	5	0.7922	0.4567	0.3355	0.00048713	0.0063872	0.00890422	0.0316587	--	--	--	--	--	--	--	hyper
NW_005842744	504785	504842	5	0.7638	0.4283	0.3355	0.00105	0.0027697	0.0115157	0.0258867	--	--	--	gene-GOLGA4	--	--	--	hyper
NW_005841906	1143024	1143142	10	0.88535	0.5499	0.33545	0.00021067	0.00027705	0.00597542	0.0110689	--	--	--	gene-CMTR1	--	--	--	hyper
NW_005841910	3566788	3567325	5	0.5351	0.2	0.3351	0.011496	0.0068486	0.0328177	0.0321716	--	--	--	--	--	--	--	hyper
NW_005842298	2149	2195	5	0.5536	0.2187	0.3349	0.005196	0.01415	0.0231388	0.0479469	--	--	--	--	--	--	--	hyper
NW_005841872	2402155	2402534	5	0.3431	0.0083	0.3348	0.0001299	0.0011403	0.00490373	0.0159073	--	--	--	gene-OCA2	--	--	--	hyper
NW_005842910	35796	35912	5	0.6779	0.3431	0.3348	0.028806	0.0058471	0.0494807	0.0316587	--	--	--	--	--	--	--	hyper
NW_005842566	553329	553356	7	0.46957	0.13479	0.334786	8.3144e-06	1.3821e-05	0.00165861	0.00442255	--	--	--	--	--	--	--	hyper
NW_005843219	202922	203012	8	0.50494	0.17019	0.33475	0.0029068	0.0060188	0.0184266	0.0316587	--	--	--	--	--	--	--	hyper
NW_005842357	957348	957615	5	0.4344	0.1	0.3344	0.0038862	0.0012192	0.0208973	0.0164311	--	--	--	--	--	--	--	hyper
NW_005841834	5817433	5817494	5	0.9	0.5658	0.3342	0.011496	0.005927	0.0328177	0.0316587	--	--	--	--	--	--	--	hyper
NW_005843161	38890	39646	13	0.83285	0.49869	0.334154	0.020112	0.01169	0.0426515	0.0460484	--	--	--	--	--	--	--	hyper
NW_005843160	19648	19731	10	0.9021	0.568	0.3341	0.02149	0.0092472	0.0446703	0.0390805	--	--	--	gene-FHAD1	--	--	--	hyper
NW_005842435	495093	495216	5	0.7085	0.3745	0.334	0.018543	0.0058449	0.0400884	0.0316587	--	--	--	--	--	--	--	hyper
NW_005841842	5824654	5824753	5	0.6042	0.2708	0.3334	0.0089307	0.006454	0.0293592	0.0316587	--	--	--	--	--	--	--	hyper
NW_005842131	880517	880848	5	0.563	0.2296	0.3334	0.0038862	0.013188	0.0208973	0.0479469	--	--	--	--	--	--	--	hyper
NW_005841967	2483868	2484573	8	0.77406	0.44081	0.33325	0.0015462	0.0031978	0.013908	0.027847	--	--	--	--	--	--	--	hyper
NW_005843158	297699	298312	7	0.92857	0.59536	0.333214	0.013095	0.00097523	0.0358918	0.0158716	--	--	--	--	--	--	--	hyper
NW_005843129	191157	191640	7	0.62	0.287	0.333	0.01008	0.0082483	0.0321435	0.0353707	--	--	--	--	--	--	--	hyper
NW_005842026	1797245	1797363	7	0.88629	0.55364	0.332643	0.005066	0.00096384	0.0231388	0.0158716	--	--	--	gene-NUBPL	--	--	--	hyper
NW_005842066	1738304	1738400	7	0.81714	0.48457	0.332571	0.00023709	3.4148e-05	0.00653503	0.00545024	--	--	--	--	--	gene-ELOVL7	--	hyper
NW_005843474	96835	96870	7	0.66279	0.33021	0.332571	0.019112	0.0157	0.0408049	0.0482437	--	--	--	--	--	--	--	hyper
NW_005842936	180678	180742	7	0.76693	0.4345	0.332429	0.002821	0.00044002	0.0184266	0.013272	--	--	--	--	--	gene-BMPR1B	--	hyper
NW_005842143	1131041	1131561	12	0.75158	0.41942	0.332167	0.005043	0.0044407	0.0231388	0.0316587	--	--	--	--	--	--	--	hyper
NW_005843233	255804	255856	7	0.78807	0.45664	0.331429	0.019112	0.004112	0.0408049	0.0316587	--	--	--	--	--	--	--	hyper
NW_005843064	324617	325030	8	0.88969	0.55894	0.33075	0.010382	0.01085	0.0327684	0.0437359	--	--	--	--	--	--	--	hyper
NW_005843810	14182	14343	7	0.622	0.29129	0.330714	0.0115	0.015082	0.0328177	0.0479469	gene-LOC112548957	--	gene-LOC112548957	--	--	--	--	hyper
NW_005842190	263220	263504	10	0.7715	0.44105	0.33045	0.0080276	0.0054643	0.0293592	0.0316587	--	--	--	gene-TMEM131	--	--	--	hyper
NW_005842088	111165	111179	8	0.47581	0.14575	0.330062	0.0047035	0.00019228	0.0231388	0.00862616	--	--	--	gene-NUP210	--	--	--	hyper
NW_005841959	1041157	1041170	6	0.43	0.1	0.33	0.00014422	0.0023788	0.00516367	0.0253763	--	--	--	--	--	--	--	hyper
NW_005842861	163476	163702	10	0.76495	0.4354	0.32955	0.0010639	0.0031542	0.0116355	0.027847	--	--	--	--	--	--	--	hyper
NW_005842195	1795146	1795982	7	0.57914	0.25	0.329143	0.014882	0.01508	0.0368799	0.0479469	--	--	--	--	--	--	--	hyper
NW_005842124	1555021	1555235	5	0.5037	0.175	0.3287	0.0089307	0.006347	0.0293592	0.0316587	--	--	--	--	--	--	--	hyper
NW_005842044	1432622	1432852	7	0.41157	0.083357	0.328214	0.0032752	0.00044633	0.020101	0.013272	--	--	--	--	--	--	--	hyper
NW_005841950	2147287	2147318	8	0.77825	0.45031	0.327937	0.0025688	0.00083187	0.0183317	0.0158716	--	--	--	--	gene-LOC112549718	--	--	hyper
NW_005841945	2369838	2370267	9	0.46678	0.13889	0.327889	0.0048651	0.0001673	0.0231388	0.00862616	--	--	--	--	--	--	--	hyper
NW_005842458	384666	384750	5	0.5274	0.2	0.3274	0.018543	0.0010982	0.0400884	0.0158716	--	--	--	gene-EXOC4	--	--	--	hyper
NW_005841867	1623772	1623912	5	0.6939	0.3666	0.3273	0.0089307	0.0025122	0.0293592	0.0254003	--	--	--	gene-RAB28	--	--	--	hyper
NW_005842043	721458	721796	7	0.83443	0.50743	0.327	0.002821	0.01516	0.0184266	0.0479469	--	--	--	gene-NOVA1	--	--	--	hyper
NW_005843261	99431	99658	5	0.901	0.575	0.326	0.0068415	0.012882	0.026085	0.0479469	--	--	--	--	--	--	--	hyper
NW_005842468	1027466	1027663	7	0.74157	0.41579	0.325786	0.0088183	0.0080218	0.0293592	0.0350408	--	--	--	--	--	--	--	hyper
NW_005842952	179346	179631	5	0.4753	0.15	0.3253	0.01469	0.005998	0.0368799	0.0316587	--	--	--	--	--	--	--	hyper
NW_005843012	168465	168605	9	0.83206	0.50683	0.325222	0.00024248	0.00067093	0.00661939	0.0158716	--	--	--	--	--	--	--	hyper
NW_005842535	1094063	1094286	5	0.5566	0.2314	0.3252	0.023231	0.013333	0.0451827	0.0479469	--	--	--	--	--	--	--	hyper
NW_005842936	200154	200640	5	0.875	0.55	0.325	0.0089307	0.00574	0.0293592	0.0316587	--	--	--	--	--	gene-BMPR1B	--	hyper
NW_005841868	3637067	3637138	7	0.81464	0.48971	0.324929	0.0067098	0.0040983	0.026085	0.0316587	--	--	--	--	--	--	--	hyper
NW_005843785	19828	19877	9	0.39344	0.069056	0.324389	8.1562e-06	0.0001673	0.00165861	0.00862616	--	--	--	--	--	--	--	hyper
NW_005842734	184949	185281	9	0.73922	0.41489	0.324333	0.0086394	0.01329	0.0293592	0.0479469	--	--	--	gene-LOC112552032	--	--	--	hyper
NW_005843998	7289	7311	5	0.763	0.4388	0.3242	0.0015047	0.0010024	0.0137965	0.0158716	--	--	--	--	--	--	--	hyper
NW_005842333	583923	584333	9	0.67639	0.35222	0.324167	0.019219	0.0077318	0.0409383	0.0342578	--	--	--	--	--	--	--	hyper
NW_005842431	1027244	1027478	7	0.54614	0.22221	0.323929	0.0115	0.0042756	0.0328177	0.0316587	--	--	--	--	--	--	--	hyper
NW_005842010	128536	128579	7	0.86214	0.53843	0.323714	0.0043891	0.0080262	0.0229915	0.0350408	--	--	--	--	--	--	--	hyper
NW_005842138	416517	416539	5	0.8757	0.552	0.3237	0.0089307	0.013065	0.0293592	0.0479469	--	--	--	--	--	--	--	hyper
NW_005842127	2037956	2037986	5	0.9636	0.6401	0.3235	0.0020892	0.0058902	0.0157582	0.0316587	--	--	--	--	--	--	--	hyper
NW_005843673	36782	37288	5	0.3356	0.0125	0.3231	0.0015047	0.0011438	0.0137965	0.0159172	gene-LOC112548875	gene-LOC112548875	--	--	--	--	--	hyper
NW_005842031	1536304	1536651	5	0.6812	0.3583	0.3229	0.028806	0.0058196	0.0494807	0.0316587	--	--	--	--	--	--	--	hyper
NW_005842699	301451	302094	7	0.55864	0.23579	0.322857	0.024358	0.014993	0.046241	0.0479469	--	--	--	--	--	--	--	hyper
NW_005842505	557506	557734	10	0.83485	0.51225	0.3226	0.004905	0.0092664	0.0231388	0.0390993	--	--	--	--	--	gene-RASSF8	--	hyper
NW_005842331	1568127	1568140	7	0.39057	0.068143	0.322429	0.00056879	0.00096132	0.00983878	0.0158716	--	--	--	--	--	--	--	hyper
NW_005841832	4487329	4487613	7	0.53664	0.21429	0.322357	0.013095	0.00099896	0.0358918	0.0158716	--	--	--	gene-LOC102387980	--	--	--	hyper
NW_005843817	22953	23287	5	0.3998	0.0777	0.3221	0.0020892	0.0067506	0.0157582	0.0319228	--	--	--	--	--	--	--	hyper
NW_005841833	3360469	3360747	10	0.3968	0.075	0.3218	0.0080276	0.015066	0.0293592	0.0479469	--	--	--	--	--	--	--	hyper
NW_005841928	2161126	2161428	11	0.85614	0.53464	0.3215	0.00043009	0.003879	0.00890422	0.0316587	--	--	--	--	--	--	--	hyper
NW_005842270	1608914	1608955	5	0.6757	0.3544	0.3213	0.0020892	0.014348	0.0157582	0.0479469	--	--	--	--	--	--	--	hyper
NW_005842767	501730	502094	13	0.55954	0.23846	0.321077	0.0028535	0.0048661	0.0184266	0.0316587	--	--	--	--	--	--	--	hyper
NW_005841833	3025876	3025933	7	0.65164	0.33064	0.321	0.014882	0.015059	0.0368799	0.0479469	--	--	--	--	--	gene-CMKLR1	--	hyper
NW_005842415	439165	439376	17	0.63171	0.31071	0.321	3.9744e-05	0.0026734	0.00331723	0.0256973	--	--	--	--	--	--	--	hyper
NW_005842166	1658556	1659185	7	0.80657	0.48571	0.320857	0.0067098	0.015058	0.026085	0.0479469	--	--	--	gene-FBN3	--	--	--	hyper
NW_005842460	470671	470833	5	0.9667	0.6461	0.3206	0.0038862	0.0062697	0.0208973	0.0316587	--	--	--	--	--	--	--	hyper
NW_005841862	2846240	2846428	7	0.85621	0.53571	0.3205	0.0088183	0.0041233	0.0293592	0.0316587	--	--	--	gene-XDH	--	--	--	hyper
NW_005842508	149912	150507	9	0.79489	0.47444	0.320444	0.0078689	0.01329	0.0290696	0.0479469	--	--	--	--	--	--	--	hyper
NW_005842966	73844	73872	8	0.91887	0.59856	0.320313	0.0011901	0.0059843	0.0124955	0.0316587	--	--	--	--	--	--	--	hyper
NW_005841968	2211792	2211969	8	0.33581	0.015625	0.320188	0.00079562	0.00082189	0.0112476	0.0158716	--	--	--	--	--	--	--	hyper
NW_005843766	17742	17771	5	0.8992	0.5792	0.32	0.028806	0.0057171	0.0494807	0.0316587	--	--	--	--	--	--	--	hyper
NW_005842401	143669	143878	9	0.86894	0.549	0.319944	3.4032e-05	0.0012888	0.00307583	0.0168176	--	--	--	--	--	--	--	hyper
NW_005841874	4061354	4061811	5	0.4198	0.1	0.3198	0.011496	0.0062995	0.0328177	0.0316587	gene-ACTL6A	--	--	--	--	--	--	hyper
NW_005841984	954049	954114	5	0.7699	0.4501	0.3198	0.00105	0.0060952	0.0115157	0.0316587	--	--	--	--	--	--	--	hyper
NW_005843951	23773	23800	5	0.6935	0.374	0.3195	0.005196	0.0064136	0.0231388	0.0316587	--	--	--	--	--	--	--	hyper
NW_005843830	27118	27301	5	0.5688	0.2494	0.3194	0.018543	0.016303	0.0400884	0.0496331	--	--	--	--	--	--	--	hyper
NW_005841840	6034156	6034188	5	0.9667	0.6481	0.3186	0.0068415	0.0066891	0.026085	0.0318188	--	--	--	--	--	--	--	hyper
NW_005841878	3957434	3957620	5	0.9033	0.5852	0.3181	0.0038862	0.0064183	0.0208973	0.0316587	--	--	--	gene-SERP2	--	--	--	hyper
NW_005841845	1365458	1366018	5	0.3742	0.0562	0.318	0.00032475	0.002547	0.00749683	0.0254113	--	--	--	--	--	--	--	hyper
NW_005841913	2431819	2431983	10	0.86805	0.55025	0.3178	0.026548	0.015235	0.0494807	0.0479469	--	--	--	--	--	--	--	hyper
NW_005843007	112438	113439	14	0.79975	0.48221	0.317536	0.0028599	0.0053898	0.0184266	0.0316587	--	--	--	--	--	--	--	hyper
NW_005842197	21966	22473	8	0.97363	0.65631	0.317313	0.0022672	0.010838	0.0168929	0.0437359	--	--	--	--	--	--	--	hyper
NW_005844189	11680	11706	5	0.9371	0.62	0.3171	0.023231	0.014514	0.0451827	0.0479469	--	--	--	--	--	--	--	hyper
NW_005844477	4589	4717	9	0.45006	0.13333	0.316722	0.00265	0.0012888	0.0184266	0.0168176	gene-LOC102371109	gene-LOC102371109	--	--	--	--	--	hyper
NW_005841949	3419972	3420146	5	0.4161	0.1	0.3161	0.011496	0.0057165	0.0328177	0.0316587	--	--	--	gene-ADGRG3	--	--	--	hyper
NW_005841940	3208457	3208489	5	0.8721	0.5566	0.3155	0.00072528	0.0012965	0.0105737	0.0168176	--	--	--	--	--	--	--	hyper
NW_005841951	701414	701470	6	0.90617	0.59125	0.314917	0.014493	0.010943	0.0368799	0.0437359	--	--	--	gene-RBMS1	--	--	--	hyper
NW_005842901	553351	553432	5	0.9265	0.6116	0.3149	0.0089307	0.013258	0.0293592	0.0479469	--	--	--	gene-CLUAP1	--	--	--	hyper
NW_005843507	80192	80301	9	0.53133	0.21711	0.314222	0.002387	0.00067093	0.0175307	0.0158716	--	--	--	gene-LOC102378029	--	--	--	hyper
NW_005842849	120860	120953	6	0.571	0.25692	0.314083	0.020489	0.0056508	0.0430827	0.0316587	--	--	--	--	--	--	--	hyper
NW_005841928	2949022	2949164	7	0.65914	0.34521	0.313929	0.0058359	0.015246	0.0251015	0.0479469	--	--	--	--	--	--	--	hyper
NW_005842709	40831	41020	11	0.56945	0.25564	0.313818	0.0007247	0.0064518	0.0105737	0.0316587	--	--	--	--	--	--	--	hyper
NW_005843513	63072	63156	5	0.4899	0.1764	0.3135	0.0089307	0.0060557	0.0293592	0.0316587	--	--	--	--	--	--	--	hyper
NW_005842431	432263	433144	11	0.75268	0.43936	0.313318	0.0064726	0.0022297	0.026085	0.0252057	--	--	--	gene-ACD	--	--	--	hyper
NW_005841975	498403	498468	5	0.9681	0.655	0.3131	0.01469	0.014439	0.0368799	0.0479469	--	--	--	--	--	--	--	hyper
NW_005841863	114837	114913	7	0.81979	0.50671	0.313071	0.0017814	0.0082514	0.0153816	0.0353743	--	--	--	--	--	--	--	hyper
NW_005842295	166	187	7	0.33357	0.020857	0.312714	8.3144e-06	3.3948e-05	0.00165861	0.00545024	gene-EMC4	gene-EMC4	--	--	--	--	--	hyper
NW_005841864	3125463	3125609	5	0.9389	0.6265	0.3124	0.00105	0.0081554	0.0115157	0.0351793	--	--	--	gene-COL19A1	--	--	--	hyper
NW_005842178	1566435	1566470	5	0.8958	0.5836	0.3122	0.023231	0.013343	0.0451827	0.0479469	--	--	--	gene-VWA3A	--	--	--	hyper
NW_005841987	1616420	1616523	7	0.82486	0.51293	0.311929	0.0058359	0.014992	0.0251015	0.0479469	--	--	--	gene-GTDC1	--	--	--	hyper
NW_005842182	1920056	1920092	6	0.67933	0.36742	0.311917	0.002914	0.011108	0.0184266	0.0440413	--	--	--	gene-PALLD	--	--	--	hyper
NW_005844129	3042	3109	5	0.4632	0.1515	0.3117	0.0068415	0.0066571	0.026085	0.031809	--	--	--	--	--	--	--	hyper
NW_005841853	3372376	3372505	7	0.49064	0.18007	0.310571	0.0067098	0.0079779	0.026085	0.0350408	--	--	--	--	--	--	--	hyper
NW_005841997	1590513	1590618	7	0.54193	0.23136	0.310571	0.005066	0.0020164	0.0231388	0.0236909	--	--	--	--	--	--	--	hyper
NW_005841990	396116	396671	7	0.93786	0.62736	0.3105	0.0017814	0.0041229	0.0153816	0.0316587	--	--	--	--	--	--	--	hyper
NW_005843552	16878	17044	7	0.64393	0.3335	0.310429	0.0043891	0.015951	0.0229915	0.0487419	--	--	--	--	--	--	--	hyper
NW_005842392	1056294	1056343	5	0.807	0.4966	0.3104	0.005196	0.016309	0.0231388	0.0496465	--	--	--	--	--	--	--	hyper
NW_005841911	1592794	1593960	8	0.46781	0.15756	0.31025	0.0041786	0.010854	0.0222127	0.0437359	--	--	--	--	--	--	--	hyper
NW_005842855	215749	216192	9	0.84606	0.536	0.310056	0.00265	0.0012888	0.0184266	0.0168176	--	--	--	--	--	--	--	hyper
NW_005842709	84764	84829	5	0.71	0.4	0.31	0.0068415	0.0063825	0.026085	0.0316587	--	--	--	--	--	--	--	hyper
NW_005844276	1633	1725	5	0.4039	0.0939	0.31	0.0015047	0.003329	0.0137965	0.0283253	--	--	--	--	--	--	--	hyper
NW_005842925	287373	287950	5	0.9746	0.665	0.3096	0.011496	0.013378	0.0328177	0.0479469	--	--	--	--	--	--	--	hyper
NW_005841857	1853961	1854405	15	0.7562	0.44663	0.309567	0.00030928	0.0086094	0.00749683	0.0365879	--	--	--	gene-TRAPPC9	--	--	--	hyper
NW_005841874	170120	170224	9	0.92606	0.6165	0.309556	0.011371	0.0077318	0.0328177	0.0342578	--	--	--	gene-LOC102376007	--	--	--	hyper
NW_005842312	293757	293973	7	0.86107	0.55157	0.3095	0.0115	0.015025	0.0328177	0.0479469	--	--	--	--	--	--	--	hyper
NW_005842191	353589	353637	5	0.9337	0.6245	0.3092	0.00105	0.00097916	0.0115157	0.0158716	--	--	--	gene-ADAM11	--	--	--	hyper
NW_005841915	849794	849897	5	0.7912	0.4821	0.3091	0.023231	0.0058162	0.0451827	0.0316587	--	--	--	gene-DCC	--	--	--	hyper
NW_005844087	6507	6603	7	0.60764	0.29893	0.308714	0.021597	0.015388	0.0446703	0.0479565	--	--	--	--	--	--	--	hyper
NW_005841997	1036249	1036361	5	0.3919	0.0833	0.3086	0.0068415	0.0069962	0.026085	0.0325639	--	--	gene-LOC112549927	--	--	--	--	hyper
NW_005842802	128739	129653	5	0.4919	0.1833	0.3086	0.018543	0.0066526	0.0400884	0.031809	--	--	--	--	--	--	--	hyper
NW_005841833	5022977	5023002	10	0.3615	0.05305	0.30845	0.00021067	0.00027067	0.00597542	0.0109166	--	--	--	gene-KDM2B	--	--	--	hyper
NW_005841880	44100	44937	13	0.51946	0.21158	0.307885	0.005109	0.0046926	0.0231388	0.0316587	--	--	--	--	--	gene-GATAD2A	--	hyper
NW_005842191	1649671	1650040	7	0.59071	0.28307	0.307643	0.005066	0.0021177	0.0231388	0.0240965	--	--	--	--	--	--	--	hyper
NW_005843803	8735	9465	10	0.6183	0.31075	0.30755	0.0024487	0.0054241	0.017669	0.0316587	gene-LOC102385578	gene-LOC102385578	gene-LOC102385578	gene-LOC102385578	--	gene-LOC102385578	--	hyper
NW_005842120	599220	599510	5	0.3739	0.0667	0.3072	0.0020892	0.0037653	0.0157582	0.0316587	--	--	--	--	--	--	--	hyper
NW_005842102	229239	229308	5	0.7671	0.46	0.3071	0.0068415	0.0059249	0.026085	0.0316587	--	--	--	gene-DNM1	--	--	--	hyper
NW_005842030	206964	206975	11	0.40745	0.10068	0.306773	0.0038877	0.0038222	0.0208973	0.0316587	--	--	--	gene-GAB2	--	--	--	hyper
NW_005842036	1887190	1887567	7	0.96936	0.66286	0.3065	0.0088183	0.015523	0.0293592	0.047995	--	--	--	--	--	--	--	hyper
NW_005843513	26778	26844	5	0.4363	0.13	0.3063	0.0020892	0.014145	0.0157582	0.0479469	--	--	--	--	--	--	--	hyper
NW_005844002	3061	3768	11	0.4465	0.14059	0.305909	0.0011036	0.00040219	0.0118794	0.0129315	--	--	gene-LOC102374629	gene-LOC102374629	--	--	--	hyper
NW_005841876	3463868	3464134	5	0.7224	0.4166	0.3058	0.028806	0.0057595	0.0494807	0.0316587	--	--	--	gene-ATP11A	--	--	--	hyper
NW_005842306	638041	638212	5	0.6444	0.3392	0.3052	0.028806	0.014208	0.0494807	0.0479469	--	--	--	--	--	--	--	hyper
NW_005842265	450382	450461	5	0.9073	0.6024	0.3049	0.0068415	0.0066312	0.026085	0.0317869	--	--	--	--	--	--	--	hyper
NW_005843556	9638	9744	9	0.61028	0.30561	0.304667	0.016193	0.01329	0.0397225	0.0479469	gene-LOC102382457	--	gene-LOC112548805	--	--	--	--	hyper
NW_005843776	27304	28518	12	0.56204	0.25742	0.304625	0.002124	0.0071449	0.0159745	0.0329507	--	--	--	--	--	--	--	hyper
NW_005844637	1582	1595	5	0.7419	0.4373	0.3046	0.01469	0.016271	0.0368799	0.0495405	--	--	--	--	--	--	--	hyper
NW_005843678	17145	17236	8	0.61219	0.30769	0.3045	0.0093078	0.0032001	0.0304611	0.027847	gene-LOC102368013	--	gene-LOC102368013	--	--	--	--	hyper
NW_005842100	517094	517405	7	0.73571	0.43157	0.304143	0.016881	0.015012	0.0400884	0.0479469	--	--	--	gene-CHST11	--	--	--	hyper
NW_005842436	359786	360244	11	0.68064	0.37664	0.304	0.0041878	0.010527	0.0222502	0.0436719	--	--	--	gene-KLHDC3	--	--	--	hyper
NW_005842449	1298144	1298205	7	0.42386	0.11986	0.304	0.0076996	0.015557	0.0285488	0.0480214	--	--	--	--	--	--	--	hyper
NW_005842898	43255	43870	12	0.74517	0.4415	0.303667	0.028839	0.011353	0.0494987	0.0448907	--	--	--	gene-LOC112548053	--	--	--	hyper
NW_005841867	2521105	2521411	7	0.782	0.47857	0.303429	0.019112	0.015094	0.0408049	0.0479469	--	--	--	--	--	--	--	hyper
NW_005842268	862906	863113	7	0.73036	0.42714	0.303214	0.0067098	0.015167	0.026085	0.0479469	--	--	--	--	--	--	--	hyper
NW_005841892	4134617	4134776	5	0.553	0.25	0.303	0.028806	0.0067371	0.0494807	0.0318966	--	--	--	gene-TRPS1	--	--	--	hyper
NW_005841987	248833	249392	7	0.94157	0.63893	0.302643	0.0058359	0.004282	0.0251015	0.0316587	--	--	--	--	--	--	--	hyper
NW_005841833	7245583	7245689	9	0.78978	0.48717	0.302611	0.019219	0.0077318	0.0409383	0.0342578	--	--	--	--	--	gene-ZNRF3	--	hyper
NW_005841955	1169142	1169233	7	0.79486	0.49264	0.302214	0.024358	0.0082593	0.046241	0.0353985	--	--	--	gene-IMPG1	--	--	--	hyper
NW_005842184	1192825	1192973	5	0.6914	0.3892	0.3022	0.0089307	0.013703	0.0293592	0.0479469	--	--	--	--	--	--	--	hyper
NW_005842896	360589	360887	5	0.8556	0.5535	0.3021	0.005196	0.012838	0.0231388	0.0479469	--	--	--	--	--	--	--	hyper
NW_005841923	2495991	2496075	5	0.8637	0.5617	0.302	0.0068415	0.015769	0.026085	0.0483749	--	--	--	gene-NKAIN3	--	--	--	hyper
NW_005842032	1736716	1737816	8	0.45012	0.14819	0.301937	0.0093078	0.010839	0.0304611	0.0437359	--	--	--	gene-ARID5B	--	--	--	hyper
NW_005842636	802135	802346	10	0.8958	0.59405	0.30175	0.002925	0.00097472	0.018444	0.0158716	--	--	--	--	--	--	--	hyper
NW_005842761	85987	86767	7	0.61364	0.31207	0.301571	0.0115	0.0041279	0.0328177	0.0316587	--	--	--	gene-LOC102374680	--	--	--	hyper
NW_005842146	1223606	1223673	8	0.68812	0.38663	0.3015	0.015861	0.010841	0.0390122	0.0437359	--	--	--	--	--	--	--	hyper
NW_005842629	918415	919162	5	0.4015	0.1	0.3015	0.011496	0.0071391	0.0328177	0.0329417	--	--	gene-SYNE3	gene-SYNE3	--	--	--	hyper
NW_005842149	662358	662836	5	0.8518	0.5506	0.3012	0.0038862	0.0058723	0.0208973	0.0316587	--	--	--	--	--	--	--	hyper
NW_005843875	34160	34194	12	0.75254	0.45142	0.301125	5.1903e-06	9.1971e-05	0.00165861	0.00862616	--	--	--	--	--	--	--	hyper
NW_005842637	445529	445567	5	0.3178	0.0167	0.3011	0.0001299	0.00012708	0.00490373	0.00862616	--	--	--	--	--	--	--	hyper
NW_005842780	335891	336083	5	0.3703	0.0694	0.3009	0.011496	0.012966	0.0328177	0.0479469	--	--	--	--	--	--	--	hyper
NW_005841944	3211032	3211073	8	0.45706	0.15625	0.300813	0.017577	0.010968	0.0400884	0.0437359	--	--	--	--	--	--	--	hyper
NW_005842320	1374550	1374563	7	0.45236	0.15179	0.300571	0.019112	0.008218	0.0408049	0.0353172	--	--	--	--	--	--	--	hyper
NW_005842111	1148923	1149081	7	0.77343	0.47321	0.300214	0.0115	0.008292	0.0328177	0.0354842	--	--	--	--	--	--	--	hyper
NW_005843521	41970	42124	5	0.4557	0.1555	0.3002	0.018543	0.0058229	0.0400884	0.0316587	gene-LOC102384573	--	--	--	--	--	--	hyper
NW_005843348	188389	188409	7	0.88236	0.5825	0.299857	0.00019784	0.00096393	0.00589647	0.0158716	--	--	--	--	--	--	--	hyper
NW_005842103	2211179	2211878	7	0.46029	0.16071	0.299571	0.0037952	0.00098093	0.0208973	0.0158716	--	--	--	gene-MBNL3	--	--	--	hyper
NW_005841838	2103721	2103887	5	0.8596	0.5609	0.2987	0.023231	0.0058165	0.0451827	0.0316587	--	--	--	--	--	--	--	hyper
NW_005842243	1713113	1713235	5	0.7671	0.4688	0.2983	0.00072528	0.006114	0.0105737	0.0316587	--	--	--	gene-PCNX2	--	--	--	hyper
NW_005842505	804511	805155	5	0.8261	0.5278	0.2983	0.023231	0.012812	0.0451827	0.0479469	--	--	--	--	--	--	--	hyper
NW_005841868	4186547	4186588	6	0.8955	0.59725	0.29825	0.010045	0.0051182	0.0321435	0.0316587	--	--	--	gene-MTMR3	--	--	--	hyper
NW_005842715	249679	249774	7	0.71486	0.41664	0.298214	0.021597	0.015218	0.0446703	0.0479469	--	--	--	--	--	--	--	hyper
NW_005842924	73581	73792	10	0.8377	0.53955	0.29815	0.0037993	0.015152	0.0208973	0.0479469	--	--	--	--	--	gene-USF3	--	hyper
NW_005841856	2383216	2383992	18	0.76339	0.46528	0.298111	0.0099068	0.0086999	0.0321435	0.0369073	--	--	--	--	--	--	--	hyper
NW_005842289	250546	250591	5	0.8058	0.508	0.2978	0.011496	0.0062497	0.0328177	0.0316587	--	--	--	--	--	--	--	hyper
NW_005841929	238339	238407	5	0.7607	0.463	0.2977	0.011496	0.00095367	0.0328177	0.0158716	--	--	--	--	--	gene-CALD1	--	hyper
NW_005842519	791787	791901	5	0.3877	0.09	0.2977	0.0020892	0.0062661	0.0157582	0.0316587	--	--	--	gene-VAX2	--	--	--	hyper
NW_005842109	2218693	2218808	7	0.58336	0.28571	0.297643	0.02742	0.0020398	0.0494807	0.0236953	--	--	--	--	--	--	--	hyper
NW_005842109	835688	835794	7	0.8315	0.53421	0.297286	0.013095	0.015391	0.0358918	0.0479565	--	--	--	--	--	--	--	hyper
NW_005842010	2886533	2886539	6	0.98333	0.68617	0.297167	0.0011146	0.0023725	0.0119149	0.0253763	--	--	--	--	--	--	--	hyper
NW_005841867	4641703	4641753	5	0.8971	0.6001	0.297	0.0089307	0.005802	0.0293592	0.0316587	--	--	--	--	--	--	--	hyper
NW_005842174	132734	132901	8	0.81412	0.51725	0.296875	0.0074526	0.011022	0.0280515	0.0438147	--	--	--	--	--	--	--	hyper
NW_005842993	117814	118231	5	0.5101	0.2133	0.2968	0.028806	0.01294	0.0494807	0.0479469	--	--	--	--	--	--	--	hyper
NW_005842165	1994402	1994523	18	0.84097	0.54431	0.296667	0.00040568	0.00012864	0.00859684	0.00862616	--	--	--	--	--	--	--	hyper
NW_005842048	908439	908506	5	0.6025	0.3064	0.2961	0.028806	0.0057975	0.0494807	0.0316587	--	--	--	--	--	--	--	hyper
NW_005843686	11315	11462	5	0.4793	0.1833	0.296	0.01469	0.013349	0.0368799	0.0479469	--	--	--	--	--	--	--	hyper
NW_005842221	178268	178380	5	0.8608	0.565	0.2958	0.0020892	0.0010769	0.0157582	0.0158716	--	--	--	--	--	gene-TMCC3	--	hyper
NW_005842269	416187	416458	5	0.8556	0.56	0.2956	0.01469	0.0059801	0.0368799	0.0316587	--	--	--	--	--	--	gene-LOC106722410	hyper
NW_005843045	397334	397364	6	0.98808	0.69275	0.295333	0.0055596	0.010375	0.0243316	0.0435934	--	--	--	--	--	--	--	hyper
NW_005841840	2820415	2820453	8	0.67681	0.3815	0.295312	0.0066556	0.0060439	0.026085	0.0316587	--	--	--	--	--	--	--	hyper
NW_005842323	1040700	1041069	7	0.78586	0.49086	0.295	0.0015223	0.00045973	0.0138362	0.0134297	--	--	--	gene-LOC112551072	--	--	--	hyper
NW_005842396	1001472	1001643	7	0.58571	0.29071	0.295	0.0017814	0.0004542	0.0153816	0.0133514	--	--	--	gene-ELMO1	--	--	--	hyper
NW_005842342	1177152	1177318	5	0.4947	0.2	0.2947	0.023231	0.0057171	0.0451827	0.0316587	gene-CSPP1	--	--	--	--	gene-CSPP1	--	hyper
NW_005843586	42225	42326	7	0.55014	0.25557	0.294571	0.005066	0.008135	0.0231388	0.0351626	--	--	--	--	--	--	--	hyper
NW_005842870	609378	610269	6	0.65117	0.35708	0.294083	0.017271	0.0056929	0.0400884	0.0316587	--	--	--	--	--	--	--	hyper
NW_005841910	1459740	1460362	7	0.86357	0.56986	0.293714	0.019112	0.015944	0.0408049	0.0487252	--	--	--	--	--	gene-CNTN3	--	hyper
NW_005842351	37268	37352	5	0.8934	0.6	0.2934	0.01469	0.0060231	0.0368799	0.0316587	--	--	--	--	--	--	--	hyper
NW_005843702	26614	26992	11	0.67836	0.38523	0.293136	0.020137	0.0013123	0.0426698	0.0168176	--	--	--	gene-LOC102374545	--	--	--	hyper
NW_005842160	1472053	1472754	18	0.73692	0.44389	0.293028	6.6399e-06	0.00051178	0.00165861	0.0144767	--	--	--	--	--	--	--	hyper
NW_005842691	644793	644815	5	0.7604	0.4675	0.2929	0.011496	0.012914	0.0328177	0.0479469	--	--	--	--	--	gene-LYPD6	--	hyper
NW_005842086	836013	836035	5	0.8552	0.5627	0.2925	0.00072528	0.0027072	0.0105737	0.0257219	--	--	--	--	--	--	--	hyper
NW_005842250	310021	310097	5	0.7874	0.495	0.2924	0.00105	0.0058788	0.0115157	0.0316587	--	--	--	gene-LOC102384784	--	--	--	hyper
NW_005843783	34051	34194	5	0.58	0.2879	0.2921	0.01469	0.013532	0.0368799	0.0479469	--	--	--	--	--	--	--	hyper
NW_005841992	2673212	2673315	5	0.9217	0.6299	0.2918	0.018543	0.0067667	0.0400884	0.0319593	--	--	--	--	--	--	--	hyper
NW_005841979	2775473	2775500	7	0.40236	0.112	0.290357	0.0076996	0.0081671	0.0285488	0.0351818	--	--	--	--	--	--	--	hyper
NW_005841998	2389638	2390022	11	0.81955	0.52945	0.290091	0.011243	0.0022712	0.0328177	0.0253763	--	--	--	gene-PSME4	--	--	--	hyper
NW_005843963	14944	15439	7	0.55793	0.26814	0.289786	0.014882	0.015182	0.0368799	0.0479469	--	--	--	--	--	--	--	hyper
NW_005841885	3748976	3748999	5	0.8721	0.5829	0.2892	0.01469	0.013228	0.0368799	0.0479469	--	--	--	gene-GRIP2	--	--	--	hyper
NW_005842328	708146	708415	6	0.89817	0.60908	0.289083	0.0068117	0.0052229	0.026085	0.0316587	--	--	--	--	--	--	--	hyper
NW_005843134	5545	5749	5	0.5921	0.3033	0.2888	0.023231	0.01329	0.0451827	0.0479469	--	--	--	--	--	--	--	hyper
NW_005841939	2783993	2784112	8	0.75562	0.46687	0.28875	0.0041786	0.01084	0.0222127	0.0437359	--	--	--	gene-CRYBG1	--	--	--	hyper
NW_005841996	11447	11555	5	0.7444	0.4557	0.2887	0.01469	0.01339	0.0368799	0.0479469	--	--	--	--	--	--	--	hyper
NW_005842188	814779	814994	6	0.7515	0.46308	0.288417	0.0023164	0.0050726	0.0170763	0.0316587	--	--	--	--	--	--	--	hyper
NW_005841930	2570567	2570610	5	0.9896	0.7013	0.2883	0.011496	0.012986	0.0328177	0.0479469	--	--	--	gene-CDK19	--	--	--	hyper
NW_005841989	1305980	1306075	6	0.62708	0.33883	0.28825	0.024184	0.0010495	0.046241	0.0158716	--	--	--	--	--	--	--	hyper
NW_005842087	2420069	2420121	5	0.935	0.647	0.288	0.0028795	0.0029375	0.0184266	0.0268832	--	--	--	--	--	--	--	hyper
NW_005841877	3038792	3038910	11	0.53364	0.24586	0.287773	0.0015307	0.0022821	0.0138842	0.0253763	--	--	--	--	--	--	--	hyper
NW_005842552	251989	252075	5	0.4763	0.1889	0.2874	0.011496	0.0026021	0.0328177	0.0255191	--	--	--	--	--	--	--	hyper
NW_005842078	1026812	1026857	5	0.8212	0.5341	0.2871	0.01469	0.0057605	0.0368799	0.0316587	--	--	--	--	--	--	--	hyper
NW_005843647	6493	6931	5	0.5037	0.2166	0.2871	0.0089307	0.0057335	0.0293592	0.0316587	--	--	--	--	--	--	--	hyper
NW_005842734	177672	177691	5	0.6661	0.3795	0.2866	0.0068415	0.0061946	0.026085	0.0316587	--	--	--	gene-LOC112552032	--	--	--	hyper
NW_005841838	4214640	4214793	5	0.9483	0.662	0.2863	0.01469	0.01354	0.0368799	0.0479469	--	--	--	gene-LOC102383324	--	--	--	hyper
NW_005843713	8132	8191	5	0.7765	0.4903	0.2862	0.01469	0.0062169	0.0368799	0.0316587	--	--	--	gene-YWHAE	--	--	--	hyper
NW_005842502	2355	2382	5	0.7481	0.4623	0.2858	0.011496	0.015303	0.0328177	0.0479469	--	--	--	--	--	--	--	hyper
NW_005842536	912997	913073	5	0.5138	0.2281	0.2857	0.0038862	0.002441	0.0208973	0.0253763	--	--	--	gene-NADK2	--	--	--	hyper
NW_005842610	101662	101770	7	0.96336	0.67821	0.285143	0.014882	0.015154	0.0368799	0.0479469	--	--	--	--	--	--	--	hyper
NW_005842461	452769	453220	9	0.67789	0.39311	0.284778	0.0036056	0.0077318	0.0208973	0.0342578	--	--	--	--	--	--	--	hyper
NW_005843320	204552	204619	13	0.75377	0.46977	0.284	0.003833	0.00066378	0.0208973	0.0158716	--	--	--	--	--	--	--	hyper
NW_005843179	231	296	13	0.55727	0.27373	0.283538	7.7159e-05	0.00020387	0.00450796	0.0086666	--	--	--	--	--	--	--	hyper
NW_005841884	1529143	1529216	7	0.77286	0.48936	0.2835	0.0058359	0.01508	0.0251015	0.0479469	--	--	--	gene-RC3H1	--	--	--	hyper
NW_005843513	5568	6493	7	0.36129	0.078071	0.283214	0.00093887	0.0020147	0.0115157	0.0236909	--	--	--	--	--	--	--	hyper
NW_005843828	1525	1813	7	0.59421	0.31143	0.282786	0.0115	0.0082228	0.0328177	0.0353172	--	--	--	--	--	--	--	hyper
NW_005842436	971784	971881	5	0.8494	0.5667	0.2827	0.023231	0.0058304	0.0451827	0.0316587	--	--	--	--	--	--	--	hyper
NW_005841966	2525739	2526052	9	0.86611	0.58344	0.282667	0.010385	0.0077318	0.0327684	0.0342578	--	--	--	--	--	--	--	hyper
NW_005843007	911	920	5	0.8957	0.6131	0.2826	0.011496	0.0062572	0.0328177	0.0316587	--	--	--	--	--	--	--	hyper
NW_005841974	551820	552063	5	0.9	0.6175	0.2825	0.011496	0.0058602	0.0328177	0.0316587	--	--	--	gene-LOC102386911	--	--	--	hyper
NW_005842932	65481	65625	10	0.6566	0.37425	0.28235	0.0041398	0.015195	0.0221268	0.0479469	--	--	--	--	--	--	--	hyper
NW_005843892	19817	19883	6	0.89192	0.60958	0.282333	0.00065603	0.0023549	0.0105737	0.0253763	--	--	--	--	--	--	--	hyper
NW_005843584	5911	6424	8	0.4245	0.14225	0.28225	0.0017589	0.001685	0.0153816	0.0205414	--	--	--	--	--	--	--	hyper
NW_005843665	20509	21559	12	0.64125	0.35921	0.282042	0.014138	0.0044251	0.0368799	0.0316587	--	--	--	--	--	--	--	hyper
NW_005843986	19365	19582	5	0.4319	0.15	0.2819	0.023231	0.008822	0.0451827	0.0373948	--	--	gene-LOC112549009	--	--	--	--	hyper
NW_005841966	2423764	2424132	8	0.487	0.20538	0.281625	0.019454	0.011008	0.0413094	0.0437853	--	--	--	--	--	gene-MARCH3	--	hyper
NW_005841954	2168224	2168278	7	0.82443	0.54293	0.2815	0.0076996	0.0079996	0.0285488	0.0350408	--	--	--	gene-MCHR2	--	--	--	hyper
NW_005842680	54364	54444	7	0.45957	0.17857	0.281	0.00013693	0.0041446	0.00504125	0.0316587	--	--	--	--	--	--	--	hyper
NW_005843320	139387	139433	8	0.46181	0.18081	0.281	0.00016397	0.00083474	0.00568387	0.0158716	gene-LOC106723208	--	--	--	--	--	--	hyper
NW_005842058	1190123	1191409	11	0.61041	0.32955	0.280864	0.027354	0.0038463	0.0494807	0.0316587	--	--	--	--	--	--	--	hyper
NW_005842161	1048229	1048573	10	0.7257	0.44485	0.28085	0.028448	0.0031591	0.0494807	0.027847	--	--	--	gene-RUNX1	--	--	--	hyper
NW_005843592	20074	20481	9	0.44567	0.16483	0.280833	0.0029392	0.00067093	0.0184813	0.0158716	gene-LOC102377469	--	--	--	--	--	--	hyper
NW_005842046	1807200	1807242	18	0.40583	0.12525	0.280583	2.9368e-05	0.0018744	0.00284429	0.0223193	--	--	--	gene-VTI1A	--	--	--	hyper
NW_005843752	288	463	5	0.4277	0.1473	0.2804	0.0068415	0.01362	0.026085	0.0479469	--	--	--	--	--	--	--	hyper
NW_005841978	506773	506838	5	0.869	0.5888	0.2802	1.0825e-05	0.00014342	0.00165861	0.00862616	--	--	--	--	--	--	--	hyper
NW_005842873	13267	13393	8	0.40363	0.1235	0.280125	0.0052874	0.0059787	0.0233925	0.0316587	--	--	--	--	--	--	--	hyper
NW_005843078	317058	317103	5	0.8015	0.5214	0.2801	0.0089307	0.008758	0.0293592	0.0371386	--	--	--	--	--	--	--	hyper
NW_005842062	138048	138303	7	0.74893	0.469	0.279929	0.019112	0.0082212	0.0408049	0.0353172	--	--	--	--	--	--	--	hyper
NW_005842316	143312	143732	13	0.43492	0.155	0.279923	0.0054062	0.0049428	0.0238204	0.0316587	gene-LOC102375624	gene-LOC102375624	--	--	--	--	--	hyper
NW_005842411	155681	155774	7	0.779	0.49914	0.279857	0.00040321	0.0020804	0.0085503	0.0238217	--	--	--	--	--	--	--	hyper
NW_005842530	66839	67126	9	0.88889	0.60928	0.279611	0.019219	0.00067093	0.0409383	0.0158716	--	--	--	gene-LOC102372494	--	--	--	hyper
NW_005842705	771775	771800	11	0.38345	0.10414	0.279318	2.9392e-05	0.00040734	0.00284429	0.0129315	--	--	--	--	--	--	--	hyper
NW_005842306	1301250	1301322	5	0.8806	0.6017	0.2789	0.023231	0.013064	0.0451827	0.0479469	--	--	--	--	--	--	--	hyper
NW_005842108	1900610	1900742	7	0.91893	0.64021	0.278714	0.002821	0.015014	0.0184266	0.0479469	--	--	--	--	--	gene-FMNL2	--	hyper
NW_005842458	1177351	1177673	7	0.83579	0.55721	0.278571	0.0011052	0.0083401	0.0118794	0.0355789	--	--	--	gene-CHCHD3	--	--	--	hyper
NW_005841892	28716	28866	7	0.71893	0.44043	0.2785	0.014882	0.0082319	0.0368799	0.0353392	--	--	--	--	--	--	--	hyper
NW_005843898	2487	2548	5	0.8804	0.602	0.2784	0.00105	0.0062605	0.0115157	0.0316587	--	--	--	--	--	--	--	hyper
NW_005842427	86102	86746	7	0.50879	0.23043	0.278357	0.014882	0.0041223	0.0368799	0.0316587	--	--	--	--	--	--	--	hyper
NW_005842209	1733825	1736068	17	0.43268	0.15441	0.278265	0.00032588	7.4804e-06	0.00751737	0.0029353	--	--	--	--	--	--	--	hyper
NW_005843827	27500	27545	7	0.86914	0.59129	0.277857	0.0058359	0.01554	0.0251015	0.0480001	--	--	--	--	--	--	--	hyper
NW_005843797	20806	21629	8	0.57644	0.29863	0.277812	0.023739	0.0060469	0.0459506	0.0316587	--	--	--	--	--	--	--	hyper
NW_005843490	90658	90698	5	0.7444	0.4666	0.2778	0.0038862	0.0058036	0.0208973	0.0316587	--	--	--	--	--	--	--	hyper
NW_005841923	2824623	2824874	12	0.77162	0.49383	0.277792	0.0088267	0.0044809	0.0293592	0.0316587	--	--	--	gene-LOC102388086	--	--	--	hyper
NW_005843981	22596	23578	5	0.4239	0.1462	0.2777	0.011496	0.013012	0.0328177	0.0479469	--	--	--	--	--	--	--	hyper
NW_005842832	60359	60468	5	0.8333	0.5557	0.2776	0.01469	0.012948	0.0368799	0.0479469	--	--	--	--	--	--	--	hyper
NW_005842531	318571	318617	5	0.589	0.3117	0.2773	0.023231	0.0057488	0.0451827	0.0316587	--	--	--	--	--	--	--	hyper
NW_005841829	8076615	8076727	5	0.8919	0.6148	0.2771	0.00072528	0.0024137	0.0105737	0.0253763	--	--	--	gene-NELL1	--	--	--	hyper
NW_005844083	3533	3729	5	0.3543	0.0772	0.2771	0.0020892	0.0059969	0.0157582	0.0316587	--	--	--	--	--	--	--	hyper
NW_005843008	27079	27467	8	0.57519	0.29838	0.276813	0.023739	0.010866	0.0459506	0.0437359	gene-LOC102368826	--	gene-LOC102368826	--	--	--	--	hyper
NW_005842202	2009999	2010243	8	0.37831	0.10206	0.27625	0.0013574	0.0032759	0.0137086	0.027992	--	--	--	--	--	--	--	hyper
NW_005841836	2432012	2432597	5	0.4449	0.17	0.2749	0.01469	0.0061498	0.0368799	0.0316587	gene-PAX1	--	--	gene-PAX1	--	--	--	hyper
NW_005841878	917173	917305	5	0.7581	0.4833	0.2748	0.028806	0.0057437	0.0494807	0.0316587	--	--	--	--	--	--	--	hyper
NW_005841868	1064269	1064344	9	0.84261	0.56806	0.274556	0.011371	0.0077318	0.0328177	0.0342578	--	--	--	--	--	--	--	hyper
NW_005842114	442545	443048	11	0.81895	0.54445	0.2745	0.020137	0.0037744	0.0426698	0.0316587	--	--	--	--	--	gene-MYL9	--	hyper
NW_005841842	3522207	3522287	5	0.8118	0.5376	0.2742	0.0068415	0.0057474	0.026085	0.0316587	--	--	--	--	--	--	--	hyper
NW_005842626	965068	965102	7	0.81914	0.54521	0.273929	0.016881	0.0153	0.0400884	0.0479469	--	--	--	--	--	--	--	hyper
NW_005843300	193780	194226	12	0.80062	0.52733	0.273292	0.028839	0.011301	0.0494987	0.0447077	--	--	--	--	--	--	--	hyper
NW_005843810	11382	12406	12	0.46342	0.19029	0.273125	0.0010435	0.0005399	0.0115157	0.0147773	gene-LOC112548957	gene-LOC112548957	--	--	--	--	--	hyper
NW_005842440	22146	22209	5	0.3913	0.1182	0.2731	0.0089307	0.0060132	0.0293592	0.0316587	--	--	--	--	--	gene-NUMB	--	hyper
NW_005841924	1746369	1746423	5	0.8472	0.5743	0.2729	0.00072528	0.0060056	0.0105737	0.0316587	--	--	--	gene-GATB	--	--	--	hyper
NW_005842411	1107259	1107440	5	0.8512	0.5783	0.2729	0.01469	0.013801	0.0368799	0.0479469	--	--	--	--	--	--	--	hyper
NW_005843655	1170	1659	6	0.38667	0.11458	0.272083	0.010045	0.010443	0.0321435	0.0436719	--	--	--	--	--	--	--	hyper
NW_005842480	550748	550887	5	0.8306	0.5589	0.2717	0.011496	0.00097231	0.0328177	0.0158716	--	--	--	--	--	--	--	hyper
NW_005842426	1283421	1283604	5	0.892	0.6204	0.2716	0.0038862	0.01337	0.0208973	0.0479469	--	--	--	gene-LOC102368146	--	--	--	hyper
NW_005841940	3586413	3586986	5	0.4306	0.1591	0.2715	0.0068415	0.0086271	0.026085	0.0366532	--	--	--	--	--	--	--	hyper
NW_005843483	47150	47216	5	0.3708	0.1	0.2708	0.0038862	0.0032426	0.0208973	0.0278828	--	--	--	--	--	--	--	hyper
NW_005844650	411	1719	11	0.55245	0.28227	0.270182	0.0091751	0.0064591	0.0301468	0.0316587	--	--	--	--	--	--	--	hyper
NW_005843689	11268	11852	13	0.65462	0.38454	0.270077	0.0030289	0.012094	0.0190109	0.0475559	--	--	--	--	--	--	--	hyper
NW_005843574	13383	14292	13	0.53677	0.26685	0.269923	0.0021079	0.0048239	0.0158686	0.0316587	--	--	--	--	--	--	--	hyper
NW_005841840	6261435	6261602	5	0.7494	0.4799	0.2695	0.018543	0.015474	0.0400884	0.0479697	--	--	--	--	--	--	--	hyper
NW_005841897	3778560	3778670	9	0.95333	0.68383	0.2695	9.9607e-05	3.7329e-05	0.00490373	0.00545024	--	--	--	--	--	--	--	hyper
NW_005841928	421955	422249	12	0.801	0.5315	0.2695	0.017728	0.011424	0.0400884	0.04512	--	--	--	--	--	--	--	hyper
NW_005843817	9967	10073	6	0.51383	0.2445	0.269333	0.020489	0.010373	0.0430827	0.0435934	--	--	--	--	--	--	--	hyper
NW_005842088	349558	349864	10	0.7781	0.5094	0.2687	0.0057959	0.0054913	0.0251015	0.0316587	--	--	--	--	--	--	--	hyper
NW_005843784	21202	21234	5	0.8317	0.5633	0.2684	2.165e-05	0.0010678	0.00234157	0.0158716	gene-LOC102377471,gene-LOC112548934	gene-LOC102377471	--	--	gene-LOC102377716	--	--	hyper
NW_005841847	3324942	3325051	7	0.94786	0.67986	0.268	0.019112	0.01527	0.0408049	0.0479469	--	--	--	--	--	gene-TMEM117	--	hyper
NW_005841845	5977482	5977570	5	0.6252	0.358	0.2672	0.0089307	0.0067799	0.0293592	0.0319896	--	--	--	gene-CFAP57	--	--	--	hyper
NW_005842376	175160	175213	5	0.9102	0.6431	0.2671	0.0028795	0.0058933	0.0184266	0.0316587	--	--	--	gene-GRPR	--	--	--	hyper
NW_005842077	474917	475031	6	0.79683	0.52975	0.267083	0.0014326	0.010527	0.0137965	0.0436719	--	--	--	gene-ARHGAP10	--	--	--	hyper
NW_005842872	334594	334624	5	0.8488	0.5819	0.2669	0.018543	0.0059876	0.0400884	0.0316587	--	--	--	gene-M1AP	--	--	--	hyper
NW_005841898	639618	639701	7	0.83971	0.57321	0.2665	0.005066	0.015561	0.0231388	0.0480243	--	--	--	--	--	--	--	hyper
NW_005842508	535020	535041	21	0.3045	0.038	0.2665	1.1205e-05	0.00058003	0.00168758	0.0156834	--	--	--	--	--	gene-LOC102377912	--	hyper
NW_005842617	3477	3527	5	0.6024	0.3359	0.2665	0.0089307	0.014168	0.0293592	0.0479469	--	--	--	--	--	--	--	hyper
NW_005844354	5078	5301	7	0.40579	0.13929	0.2665	0.0012984	0.00021178	0.0132541	0.00884974	--	--	--	gene-LOC102387914	--	--	--	hyper
NW_005842901	552993	553140	10	0.7045	0.43805	0.26645	0.0026772	0.0054773	0.0184266	0.0316587	--	--	--	gene-CLUAP1	--	--	--	hyper
NW_005842320	857441	857450	5	0.3913	0.125	0.2663	0.005196	0.005867	0.0231388	0.0316587	--	--	--	gene-DACH2	--	--	--	hyper
NW_005841857	4440862	4441184	15	0.63927	0.375	0.264267	0.02109	0.00083656	0.0442334	0.0158716	--	--	--	--	--	--	--	hyper
NW_005842454	624992	625034	6	0.92775	0.66392	0.263833	0.0036366	0.0051888	0.0208973	0.0316587	--	--	--	--	--	--	--	hyper
NW_005841849	3428731	3428754	5	0.7831	0.5204	0.2627	0.023231	0.0064772	0.0451827	0.0316587	--	--	--	--	--	--	--	hyper
NW_005842626	5417	5617	12	0.44992	0.18725	0.262667	0.0018484	0.011471	0.0157582	0.0452771	--	--	--	--	--	--	--	hyper
NW_005842101	1779069	1779153	7	0.77693	0.51471	0.262214	0.019112	0.008088	0.0408049	0.0350771	--	--	--	--	--	--	--	hyper
NW_005842502	865703	865810	7	0.75636	0.49414	0.262214	0.005066	0.0082981	0.0231388	0.0354842	--	--	--	--	--	--	--	hyper
NW_005841964	919043	919794	14	0.84307	0.58096	0.262107	0.014621	0.0081105	0.0368799	0.0351258	--	--	--	gene-GPC6	--	--	--	hyper
NW_005841933	1583614	1584215	15	0.89233	0.63057	0.261767	0.02109	0.008602	0.0442334	0.0365763	--	--	--	--	--	--	--	hyper
NW_005841964	457035	457191	6	0.80933	0.548	0.261333	0.0068117	0.010432	0.026085	0.0436719	--	--	--	gene-GPC6	--	--	--	hyper
NW_005841873	3948966	3949164	7	0.40371	0.14286	0.260857	0.02742	0.0010178	0.0494807	0.0158716	--	--	--	--	--	--	--	hyper
NW_005842561	890745	891062	10	0.82175	0.56105	0.2607	0.0080276	0.0092695	0.0293592	0.0390993	--	--	--	--	--	--	--	hyper
NW_005841903	2977668	2977858	8	0.86187	0.6015	0.260375	0.0052874	0.0031969	0.0233925	0.027847	--	--	--	--	--	--	--	hyper
NW_005842103	2009431	2009454	5	0.8895	0.6296	0.2599	0.0020892	0.0010506	0.0157582	0.0158716	--	--	--	--	--	--	--	hyper
NW_005842051	2603567	2603587	5	0.8918	0.6335	0.2583	0.018543	0.0061696	0.0400884	0.0316587	--	--	--	--	--	--	--	hyper
NW_005842464	1169109	1169587	8	0.682	0.42381	0.258187	0.019454	0.011009	0.0413094	0.0437853	--	--	--	--	--	--	--	hyper
NW_005843603	67456	68805	11	0.52695	0.26964	0.257318	0.0052183	0.0037379	0.0232084	0.0315601	--	--	--	--	--	--	--	hyper
NW_005842223	968774	969292	5	0.3891	0.1318	0.2573	0.01469	0.014954	0.0368799	0.0479469	--	--	--	gene-MICAL2	--	--	--	hyper
NW_005843404	46338	47513	13	0.49212	0.23508	0.257038	0.00041223	0.0031312	0.00872972	0.027847	--	--	--	--	--	--	--	hyper
NW_005843235	95585	95629	5	0.9526	0.6959	0.2567	0.01469	0.01289	0.0368799	0.0479469	--	--	--	gene-EIF3E	--	--	--	hyper
NW_005842470	652532	652541	5	0.3107	0.0551	0.2556	1.0825e-05	4.2935e-05	0.00165861	0.00593814	--	--	--	gene-LEPR	--	--	--	hyper
NW_005842057	2384721	2384760	8	0.87125	0.61575	0.2555	0.0019983	0.010918	0.0157582	0.0437359	--	--	--	--	--	--	--	hyper
NW_005843871	23110	23343	8	0.41175	0.15625	0.2555	0.011565	0.0032852	0.0328177	0.0280485	--	--	--	--	--	--	--	hyper
NW_005842089	1304187	1304671	7	0.273	0.017857	0.255143	0.005066	0.014992	0.0231388	0.0479469	gene-ARPC1B	gene-ARPC1B	--	--	--	gene-ARPC1B	--	hyper
NW_005841941	3224938	3224963	10	0.7101	0.4551	0.255	0.00072154	0.015279	0.0105737	0.0479469	--	--	--	--	--	--	--	hyper
NW_005842543	1075551	1075750	5	0.3046	0.05	0.2546	0.0020892	0.0025424	0.0157582	0.0254113	--	--	--	--	--	--	--	hyper
NW_005841888	1755	1860	5	0.7237	0.4696	0.2541	0.018543	0.0063234	0.0400884	0.0316587	--	--	--	--	--	--	--	hyper
NW_005841868	4806032	4806097	5	0.8188	0.5648	0.254	0.028806	0.006254	0.0494807	0.0316587	--	--	--	gene-TCN2	--	--	--	hyper
NW_005842213	1456089	1457125	12	0.5515	0.29758	0.253917	0.0047296	0.011348	0.0231388	0.0448766	--	--	--	gene-MOB2	--	--	--	hyper
NW_005842718	717977	718066	5	0.6959	0.4422	0.2537	0.011496	0.0058136	0.0328177	0.0316587	gene-EPG5	--	--	--	gene-PSTPIP2	--	--	hyper
NW_005841872	467364	467796	7	0.3965	0.14286	0.253643	0.016881	0.0046413	0.0400884	0.0316587	--	--	--	--	--	--	--	hyper
NW_005842216	386643	387141	7	0.64621	0.39293	0.253286	0.019112	0.015365	0.0408049	0.0479469	--	--	--	gene-LOC102367873	--	--	--	hyper
NW_005842348	1272042	1272268	14	0.745	0.49229	0.252714	0.0091738	0.012496	0.0301468	0.0479469	--	--	--	gene-LOC102371146	--	--	--	hyper
NW_005841944	1650911	1650976	5	0.3523	0.1	0.2523	0.011496	0.0064055	0.0328177	0.0316587	--	--	--	--	--	--	--	hyper
NW_005842115	432968	433070	5	0.7927	0.5404	0.2523	0.00020568	0.0060845	0.00589647	0.0316587	--	--	--	--	--	gene-ASAP1	--	hyper
NW_005842322	1053066	1053272	7	0.90764	0.65571	0.251929	0.016881	0.0081616	0.0400884	0.0351793	--	--	--	--	--	--	--	hyper
NW_005842674	834313	834350	5	0.8942	0.6427	0.2515	0.0068415	0.0057846	0.026085	0.0316587	--	--	--	--	--	--	--	hyper
NW_005841883	2337210	2337360	5	0.7923	0.5413	0.251	0.028806	0.0067564	0.0494807	0.0319386	--	--	--	gene-C2CD6	--	--	--	hyper
NW_005843615	20657	21518	8	0.53837	0.2875	0.250875	0.015861	0.010912	0.0390122	0.0437359	--	--	--	--	--	--	--	hyper
NW_005841879	4194824	4194884	5	0.8292	0.5785	0.2507	0.011496	0.014985	0.0328177	0.0479469	gene-COIL,gene-SCPEP1	gene-SCPEP1	--	gene-COIL	--	--	--	hyper
NW_005842769	356987	357185	22	0.73045	0.47986	0.250591	0.0049178	0.010907	0.0231388	0.0437359	--	--	--	gene-CUBN	--	--	--	hyper
NW_005841887	20760	20966	9	0.37517	0.125	0.250167	0.0059132	0.0077318	0.0253372	0.0342578	--	--	--	--	--	--	--	hyper
NW_005842197	402371	402573	9	0.82994	0.57983	0.250111	0.0078689	0.01329	0.0290696	0.0479469	--	--	--	gene-UNC13B	--	--	--	hyper
NW_005841883	2669931	2670180	5	0.3881	0.1387	0.2494	0.0038862	0.014252	0.0208973	0.0479469	--	--	--	gene-NSF	--	--	--	hyper
NW_005842182	653925	654017	7	0.6945	0.44521	0.249286	0.0088183	0.0041586	0.0293592	0.0316587	--	--	--	--	--	--	--	hyper
NW_005842093	1220799	1221096	10	0.83525	0.58615	0.2491	0.004905	0.015221	0.0231388	0.0479469	--	--	--	--	--	--	--	hyper
NW_005841872	3098108	3098163	5	0.5331	0.2841	0.249	0.023231	0.013507	0.0451827	0.0479469	--	--	--	gene-GABRG3	--	--	--	hyper
NW_005842298	4833	4893	11	0.52255	0.274	0.248545	0.013716	0.010455	0.0368799	0.0436719	--	--	--	--	--	--	--	hyper
NW_005841893	109313	109349	5	0.7073	0.4588	0.2485	0.023231	0.013354	0.0451827	0.0479469	--	--	--	--	--	--	--	hyper
NW_005842519	85222	85324	5	0.7772	0.5289	0.2483	0.023231	0.0058628	0.0451827	0.0316587	--	--	--	--	--	--	--	hyper
NW_005842298	6747	6801	8	0.62544	0.37812	0.247312	0.0074526	0.010959	0.0280515	0.0437359	--	--	--	--	--	--	--	hyper
NW_005843142	119934	119943	5	0.2916	0.0458	0.2458	0.0015047	0.0025641	0.0137965	0.0254271	--	--	--	--	--	--	--	hyper
NW_005842014	2759930	2759988	7	0.70164	0.45586	0.245786	0.016881	0.015001	0.0400884	0.0479469	--	--	--	--	--	--	--	hyper
NW_005842452	734375	734420	7	0.46243	0.21671	0.245714	0.0067098	0.016333	0.026085	0.0497099	gene-TMEM106C	gene-TMEM106C	--	--	--	--	--	hyper
NW_005843421	41039	41230	7	0.36714	0.12143	0.245714	0.0020805	0.0042219	0.0157582	0.0316587	--	--	--	--	--	--	--	hyper
NW_005841881	1984694	1984950	7	0.5945	0.349	0.2455	0.019112	0.015123	0.0408049	0.0479469	--	--	--	--	--	--	--	hyper
NW_005842519	791079	791209	8	0.27644	0.03125	0.245187	0.014294	0.010937	0.0368799	0.0437359	--	--	--	gene-VAX2	--	--	--	hyper
NW_005842340	79985	80033	7	0.263	0.017857	0.245143	0.00028357	0.00021249	0.00741099	0.00886756	--	--	--	--	--	--	--	hyper
NW_005842665	489588	489853	7	0.83743	0.593	0.244429	0.0058359	0.0020192	0.0251015	0.0236909	--	--	--	gene-LOC102384630	--	--	--	hyper
NW_005844007	2245	2356	11	0.54545	0.30118	0.244273	0.0074533	0.010374	0.0280515	0.0435934	--	--	--	--	--	--	--	hyper
NW_005842407	124354	124725	9	0.80606	0.56206	0.244	0.0012504	0.0077318	0.0130062	0.0342578	--	--	--	--	--	--	--	hyper
NW_005842588	497817	497862	5	0.6361	0.3923	0.2438	0.011496	0.013447	0.0328177	0.0479469	--	--	--	--	--	--	--	hyper
NW_005844008	16939	16985	8	0.74225	0.49862	0.243625	0.011565	0.01082	0.0328177	0.0437359	--	--	--	--	--	--	--	hyper
NW_005842045	1163573	1163801	9	0.58122	0.33778	0.243444	0.0065101	0.0077318	0.026085	0.0342578	--	--	--	--	--	--	--	hyper
NW_005843828	23019	23092	8	0.37269	0.12938	0.243312	0.0015462	0.01095	0.013908	0.0437359	--	--	--	--	--	--	--	hyper
NW_005842007	1400381	1400564	5	0.8241	0.5812	0.2429	0.0038862	0.013475	0.0208973	0.0479469	--	--	--	--	--	--	--	hyper
NW_005842001	385338	385425	5	0.91	0.6673	0.2427	0.011496	0.013343	0.0328177	0.0479469	--	--	--	gene-NAALADL2	--	--	--	hyper
NW_005842498	1184810	1184898	7	0.86993	0.6275	0.242429	0.0076996	0.0041843	0.0285488	0.0316587	--	--	--	--	--	--	--	hyper
NW_005841837	6276637	6276821	8	0.88156	0.63919	0.242375	0.019454	0.010885	0.0413094	0.0437359	--	--	--	--	--	--	--	hyper
NW_005841892	29869	30022	12	0.73071	0.4895	0.241208	0.0083074	0.0071296	0.0293592	0.0329124	--	--	--	--	--	--	--	hyper
NW_005842124	412308	412537	9	0.74428	0.5035	0.240778	0.00071093	0.00067093	0.0105737	0.0158716	--	--	--	--	--	--	--	hyper
NW_005842577	112743	113142	5	0.9833	0.7429	0.2404	0.0068415	0.0131	0.026085	0.0479469	--	--	--	--	--	--	--	hyper
NW_005842298	7070	7105	7	0.35571	0.11536	0.240357	0.005066	0.008381	0.0231388	0.0357436	--	--	--	--	--	--	--	hyper
NW_005842010	1788325	1788337	5	0.8221	0.5818	0.2403	0.01469	0.01418	0.0368799	0.0479469	--	--	--	--	--	--	--	hyper
NW_005842047	2251022	2251096	5	0.7819	0.5417	0.2402	0.011496	0.00572	0.0328177	0.0316587	--	--	--	gene-PLEKHH2	--	--	--	hyper
NW_005843575	65481	65844	5	0.385	0.1453	0.2397	0.0068415	0.013159	0.026085	0.0479469	--	--	--	--	--	--	--	hyper
NW_005843943	14357	14370	5	0.877	0.6377	0.2393	0.023231	0.015834	0.0451827	0.0484839	--	--	--	--	--	--	--	hyper
NW_005842734	492838	492965	5	0.7303	0.4912	0.2391	0.0068415	0.013146	0.026085	0.0479469	--	--	--	gene-LOC112552035	--	--	--	hyper
NW_005841857	4482909	4483066	8	0.81681	0.57812	0.238687	0.026172	0.010877	0.0492895	0.0437359	--	--	--	--	--	--	--	hyper
NW_005843167	236984	238074	8	0.30581	0.067187	0.238625	0.014294	0.010911	0.0368799	0.0437359	--	--	--	--	--	--	gene-DNM3	hyper
NW_005843651	28369	28395	5	0.7464	0.5078	0.2386	0.0068415	0.0034885	0.026085	0.0295261	--	--	--	--	--	--	--	hyper
NW_005842193	558559	558743	8	0.95981	0.72138	0.238437	0.026172	0.010896	0.0492895	0.0437359	--	--	--	gene-COG5	--	--	--	hyper
NW_005842098	1448364	1448788	12	0.25921	0.020833	0.238375	0.0031921	0.0072355	0.0199326	0.0331516	gene-LOC102382633,gene-LOC112550398	gene-LOC112550398	gene-LOC102382633	--	gene-LOC112550395,gene-LOC102382633	--	gene-LOC102382633	hyper
NW_005843922	5856	6143	12	0.41933	0.18138	0.237958	0.0011224	0.0072668	0.0119289	0.0331977	--	--	--	--	--	--	--	hyper
NW_005841993	1059109	1059308	15	0.81923	0.5814	0.237833	0.019494	0.008636	0.0413915	0.036681	--	--	--	--	--	--	--	hyper
NW_005844169	5289	6163	7	0.40007	0.16236	0.237714	0.02742	0.015019	0.0494807	0.0479469	--	--	--	--	--	--	--	hyper
NW_005842498	250626	250825	5	0.7858	0.5484	0.2374	0.0028795	0.0060917	0.0184266	0.0316587	--	--	--	gene-LOC102373252	--	--	--	hyper
NW_005843088	347399	347608	5	0.3229	0.0857	0.2372	0.0038862	0.0062416	0.0208973	0.0316587	--	--	--	--	--	--	--	hyper
NW_005843227	68793	69077	13	0.39627	0.15931	0.236962	0.00075875	0.0045842	0.0110462	0.0316587	--	--	--	--	--	--	--	hyper
NW_005844229	10285	10479	14	0.55711	0.32032	0.236786	0.0023041	0.012216	0.0170763	0.0479469	--	--	--	--	--	--	--	hyper
NW_005841837	6274982	6275662	13	0.52512	0.28931	0.235808	0.017352	0.0030011	0.0400884	0.0273522	--	--	--	--	--	--	--	hyper
NW_005842878	335178	335375	5	0.4462	0.2105	0.2357	0.018543	0.0098009	0.0400884	0.0413033	--	--	--	--	--	--	--	hyper
NW_005842270	1061418	1061456	5	0.7925	0.5573	0.2352	0.005196	0.00101	0.0231388	0.0158716	--	--	--	gene-CBFA2T3	--	--	--	hyper
NW_005842520	975173	975335	5	0.7283	0.4934	0.2349	0.023231	0.015018	0.0451827	0.0479469	--	--	--	gene-CWC27	--	--	--	hyper
NW_005843320	118908	119246	7	0.48207	0.24764	0.234429	0.0020805	0.015029	0.0157582	0.0479469	--	--	--	--	--	--	--	hyper
NW_005841908	4111381	4111464	5	0.4962	0.2618	0.2344	0.0015047	0.0062646	0.0137965	0.0316587	--	--	--	--	--	--	--	hyper
NW_005843507	57018	57149	8	0.42388	0.19012	0.23375	0.015861	0.0031803	0.0390122	0.027847	--	--	--	--	--	--	--	hyper
NW_005843200	258308	258400	7	0.36543	0.13171	0.233714	0.002821	0.0041233	0.0184266	0.0316587	--	--	gene-LOC102374452	--	--	--	--	hyper
NW_005843677	1257	2064	10	0.4434	0.2121	0.2313	0.006294	0.015267	0.026085	0.0479469	--	--	--	--	--	--	--	hyper
NW_005842547	1051044	1051054	5	0.7804	0.5492	0.2312	0.00032475	0.00016562	0.00749683	0.00862616	--	--	--	gene-LOC102386534	--	--	--	hyper
NW_005842274	1170735	1170772	5	0.8672	0.637	0.2302	0.01469	0.00096231	0.0368799	0.0158716	--	--	--	--	--	--	--	hyper
NW_005841854	3793047	3793179	7	0.83507	0.60543	0.229643	0.019112	0.015311	0.0408049	0.0479469	--	--	--	--	--	--	--	hyper
NW_005841949	77571	77614	6	0.98967	0.76017	0.2295	0.0018298	0.0050438	0.0156311	0.0316587	--	--	--	--	--	--	--	hyper
NW_005842416	242523	242693	7	0.81064	0.58336	0.227286	0.02742	0.0041253	0.0494807	0.0316587	--	--	--	gene-IL17RD	--	--	--	hyper
NW_005841830	2868882	2869081	7	0.76643	0.53929	0.227143	0.019112	0.0041518	0.0408049	0.0316587	--	--	--	--	--	--	--	hyper
NW_005841863	186523	186618	5	0.707	0.48	0.227	0.01469	0.0060954	0.0368799	0.0316587	--	--	--	--	--	--	--	hyper
NW_005841893	1565075	1565091	5	0.8702	0.6438	0.2264	0.005196	0.0011165	0.0231388	0.0158716	--	--	--	--	--	gene-KLHL8	--	hyper
NW_005841859	2664931	2665077	5	0.9382	0.7126	0.2256	0.005196	0.006731	0.0231388	0.0318966	--	--	--	--	--	--	--	hyper
NW_005842756	554422	554494	5	0.6244	0.3995	0.2249	0.0089307	0.0059283	0.0293592	0.0316587	--	--	--	--	--	--	--	hyper
NW_005841928	1231723	1231775	5	0.7339	0.5091	0.2248	0.011496	0.0058522	0.0328177	0.0316587	--	--	--	--	--	--	--	hyper
NW_005843875	31536	31584	11	0.73873	0.51409	0.224636	0.0064726	0.0064284	0.026085	0.0316587	--	--	--	--	--	--	--	hyper
NW_005842404	1121594	1121644	5	0.807	0.5826	0.2244	0.0068415	0.0028026	0.026085	0.0260484	gene-OSTM1	--	--	--	--	--	--	hyper
NW_005841886	4080350	4080409	5	0.9168	0.6928	0.224	0.0028795	0.014356	0.0184266	0.0479469	--	--	--	--	--	--	--	hyper
NW_005842102	1214520	1214727	5	0.9	0.6762	0.2238	0.011496	0.0058425	0.0328177	0.0316587	--	--	--	gene-PTGES	--	--	--	hyper
NW_005841915	732022	732057	5	0.2317	0.0091	0.2226	0.0068415	0.013032	0.026085	0.0479469	--	--	--	gene-DCC	--	--	--	hyper
NW_005842912	290685	290715	5	0.7807	0.5582	0.2225	0.018543	0.012979	0.0400884	0.0479469	--	--	--	--	--	--	--	hyper
NW_005843871	14446	14555	5	0.4177	0.1953	0.2224	0.028806	0.012846	0.0494807	0.0479469	--	--	--	--	--	--	--	hyper
NW_005842543	742736	742956	10	0.66115	0.43935	0.2218	0.0074072	0.0091888	0.0280333	0.0388968	--	--	--	gene-HSPH1	--	--	--	hyper
NW_005843567	6624	6869	11	0.29509	0.073545	0.221545	0.0011986	0.010366	0.0125426	0.0435934	--	--	--	gene-LOC106723326	--	--	--	hyper
NW_005843345	1653	1787	5	0.3838	0.1633	0.2205	0.028806	0.0057764	0.0494807	0.0316587	--	--	--	--	--	--	--	hyper
NW_005842056	581581	581613	5	0.8472	0.6271	0.2201	0.011496	0.00095842	0.0328177	0.0158716	--	--	--	gene-GARS	--	--	--	hyper
NW_005843815	15466	15619	15	0.47503	0.25567	0.219367	0.0010302	0.00035146	0.0115157	0.0129315	--	--	--	--	--	--	--	hyper
NW_005843609	66659	66955	12	0.41808	0.19921	0.218875	0.0019818	0.0072438	0.0157582	0.033175	--	--	--	--	--	--	--	hyper
NW_005842299	470090	470601	7	0.28729	0.068429	0.218857	0.019112	0.015	0.0408049	0.0479469	--	--	--	--	--	--	--	hyper
NW_005843950	6661	6783	7	0.64414	0.42557	0.218571	0.0067098	0.01558	0.026085	0.0480497	--	--	--	--	--	--	--	hyper
NW_005842094	623269	623527	6	0.385	0.16667	0.218333	0.002914	0.0010958	0.0184266	0.0158716	--	--	--	gene-PMEPA1	--	--	--	hyper
NW_005842698	1520	2054	18	0.68381	0.46572	0.218083	0.00026328	0.001867	0.00702762	0.0222481	--	--	--	--	--	--	--	hyper
NW_005841878	1050406	1051062	19	0.76418	0.54621	0.217974	0.00085368	0.0041488	0.0115157	0.0316587	--	--	--	--	--	--	--	hyper
NW_005843688	38753	39040	5	0.2534	0.0363	0.2171	0.0020892	0.014438	0.0157582	0.0479469	--	--	--	--	--	--	--	hyper
NW_005843146	1740	1805	7	0.70907	0.492	0.217071	0.002821	0.015068	0.0184266	0.0479469	--	--	--	--	--	--	--	hyper
NW_005842164	1349603	1349847	9	0.94444	0.72772	0.216722	0.024682	0.0077318	0.0467312	0.0342578	--	--	--	--	--	--	--	hyper
NW_005842185	1680682	1680863	8	0.69819	0.48175	0.216438	0.026172	0.010819	0.0492895	0.0437359	--	--	--	--	--	--	--	hyper
NW_005843585	46147	46385	8	0.31488	0.098875	0.216	0.00079562	0.010962	0.0112476	0.0437359	--	--	--	--	--	--	--	hyper
NW_005842243	896660	896801	5	0.9365	0.7214	0.2151	0.0068415	0.0058341	0.026085	0.0316587	--	--	--	--	--	--	--	hyper
NW_005842063	760238	760652	11	0.79982	0.58527	0.214545	0.012843	0.0064464	0.0356613	0.0316587	--	--	--	--	--	--	--	hyper
NW_005841917	3571489	3571712	12	0.84238	0.62783	0.214542	0.025952	0.0045047	0.0490466	0.0316587	--	--	--	--	--	--	--	hyper
NW_005841838	2887391	2887455	5	0.8148	0.6009	0.2139	0.00105	0.01281	0.0115157	0.0479469	--	--	--	gene-GRIN2A	--	--	--	hyper
NW_005841963	2539669	2539738	5	0.8592	0.6456	0.2136	0.018543	0.0062021	0.0400884	0.0316587	--	--	--	gene-REPS1	--	--	--	hyper
NW_005843710	59324	59814	6	0.3675	0.154	0.2135	0.0036366	0.010673	0.0208973	0.0437359	--	--	--	--	--	--	--	hyper
NW_005843882	7887	8114	5	0.4517	0.2385	0.2132	0.028806	0.012832	0.0494807	0.0479469	--	--	--	gene-LOC112548985	--	--	--	hyper
NW_005843454	39433	39827	6	0.4215	0.20833	0.213167	0.024184	0.0052387	0.046241	0.0316587	--	--	--	gene-LOC106723269	--	--	--	hyper
NW_005841928	2956467	2956491	5	0.8769	0.6646	0.2123	0.00020568	0.0010095	0.00589647	0.0158716	--	--	--	--	--	--	--	hyper
NW_005844647	1631	2227	5	0.3114	0.1	0.2114	0.0038862	0.0014783	0.0208973	0.018622	--	--	--	--	--	--	--	hyper
NW_005842041	895255	895415	5	0.8208	0.6097	0.2111	0.0038862	0.0062207	0.0208973	0.0316587	--	--	--	--	--	--	--	hyper
NW_005843184	279835	279919	7	0.79936	0.58914	0.210214	0.002821	0.015159	0.0184266	0.0479469	--	--	--	--	--	--	--	hyper
NW_005842271	1693281	1693358	8	0.93225	0.72213	0.210125	0.0019983	0.0060484	0.0157582	0.0316587	--	--	--	gene-PALD1	--	--	--	hyper
NW_005842339	1188194	1188595	13	0.326	0.11754	0.208462	8.9861e-05	0.011911	0.00490373	0.0468953	--	--	--	--	--	gene-LOC102374992	--	hyper
NW_005842364	758049	758544	13	0.65412	0.44565	0.208462	0.022158	0.012168	0.0451827	0.0477808	--	--	--	--	--	--	--	hyper
NW_005842095	453415	453431	16	0.55597	0.34797	0.208	0.0040607	0.0039364	0.021745	0.0316587	--	--	--	--	--	--	--	hyper
NW_005842298	1452449	1452515	10	0.7891	0.58135	0.20775	0.0031936	0.0092248	0.0199326	0.0390228	--	--	--	gene-DNAH5	--	--	--	hyper
NW_005842267	672662	672888	7	0.90179	0.69436	0.207429	0.0088183	0.014991	0.0293592	0.0479469	--	--	--	--	--	--	--	hyper
NW_005842415	439112	439165	15	0.7701	0.5627	0.2074	0.00011398	0.0015064	0.00490373	0.0189632	--	--	--	--	--	--	--	hyper
NW_005841862	4865395	4865517	5	0.8405	0.6333	0.2072	0.011496	0.013417	0.0328177	0.0479469	--	--	--	gene-LBR	--	--	--	hyper
NW_005841857	4437837	4437865	7	0.50536	0.29914	0.206214	0.0067098	0.0079975	0.026085	0.0350408	--	--	--	--	--	--	--	hyper
[truncated: 7,450 more rows]

## Sheet: Table S6
Table S6 DMR distribution among different genetic elements
Element	DMRs_Number	Rate
promoter	426	0.0450937
upstream2k	152	0.0160898
exon	153	0.0161956
intron	2588	0.273949
downstream2k	138	0.0146078
5’utr	388	0.0410712
3’utr	47	0.00497512

## Sheet: Table S7
Table S7 GO enrichment of DMR-related genes
Term	Category	Observed	rawP	Term_Name	GeneList
GO:0005524	1081	161	8.86388e-07	molecular_function:ATP binding	gene-STK33;gene-CAMK2A;gene-ABCC5;gene-AKT3;gene-LOC102378671;gene-GSK3B;gene-CSNK1G1;gene-RIOK3;gene-PRKCZ;gene-LOC102381365;gene-MAP4K4;gene-LOC102384011;gene-ICK;gene-MYO1B;gene-SMARCA1;gene-RUNX1;gene-CHD7;gene-YES1;gene-EPHA7;gene-FIGN;gene-NAT10;gene-CDK14;gene-FER;gene-TTBK2;gene-STRADA;gene-GATB;gene-LOC102380931;gene-UBE2G2;gene-ASCC3;gene-ROS1;gene-NLRC5;gene-DYRK3;gene-ATAD1;gene-LOC10…
GO:0003779	111	26	0.00017862	molecular_function:actin binding	gene-PHACTR2;gene-UTRN;gene-LOC102388353;gene-CALD1;gene-EPB41L1;gene-CLMN;gene-DMD;gene-FMNL1;gene-TLN2;gene-MTSS1L;gene-FMNL2;gene-PARVB;gene-LOC102382468;gene-WIPF1;gene-WASHC1;gene-LOC102384216;gene-WASF1;gene-NRAP;gene-LOC112549301;gene-PHACTR3;gene-MICAL2;gene-CAP2;gene-PHACTR4;gene-PSTPIP2;gene-EVL;gene-DAAM1;
GO:0005509	445	69	0.000377536	molecular_function:calcium ion binding	gene-LOC102385731;gene-LTBP1;gene-LOC102373445;gene-EHD3;gene-LOC102368624;gene-MCC;gene-CDH12;gene-LOC102371016;gene-PPP2R3A;gene-FSTL5;gene-PLCH2;gene-MATN1;gene-PKD2L1;gene-MEGF6;gene-WDR49;gene-FKBP10;gene-CUBN;gene-LOC102373876;gene-RYR3;gene-CDH13;gene-LOC102381138;gene-CRB1;gene-PPP3CA;gene-USP32;gene-PAMR1;gene-EDIL3;gene-HPCAL1;gene-SMOC2;gene-CRACR2A;gene-EFCAB11;gene-CCDC47;gene-LOC102…
GO:0030036	45	14	0.000439872	biological_process:actin cytoskeleton organization	gene-WASF1;gene-LOC102388353;gene-KRAS;gene-CDC42BPA;gene-CAPZB;gene-FMNL1;gene-MOB2;gene-CDC42EP2;gene-PACSIN2;gene-FMNL2;gene-PALLD;gene-CDC42BPB;gene-ELMO1;gene-DAAM1;
GO:0035556	186	35	0.000686003	biological_process:intracellular signal transduction	gene-RPS6KA2;gene-PLCB1;gene-UNC13B;gene-LOC102379795;gene-DEPDC1B;gene-STAC;gene-BTK;gene-ASB2;gene-AKT3;gene-PLCH2;gene-UNC13C;gene-VAV3;gene-RGS7;gene-DCDC2C;gene-TULP4;gene-PRKCZ;gene-ARHGEF28;gene-RASA3;gene-CDC42BPA;gene-PLEKHG7;gene-CHN2;gene-ARHGEF3;gene-PLCL2;gene-RAF1;gene-PSEN2;gene-PRKCA;gene-TIAM1;gene-CAMK2D;gene-DCLK2;gene-DGKB;gene-ASB5;gene-ICK;gene-RGS6;gene-CDC42BPB;gene-PLEK;
GO:0004984	828	49	0.00091012	molecular_function:olfactory receptor activity	gene-LOC106723452;gene-LOC102385578;gene-LOC102375667;gene-LOC102387578;gene-LOC102386324;gene-LOC106723188;gene-LOC102374873;gene-LOC106723384;gene-LOC102368912;gene-LOC106723408;gene-LOC106723349;gene-LOC102368013;gene-LOC102369615;gene-LOC106723364;gene-LOC112549025;gene-LOC102371855;gene-LOC106722866;gene-LOC102385152;gene-LOC112548844;gene-LOC102377085;gene-LOC112548866;gene-LOC106723480;gen…
GO:0007165	239	41	0.00127578	biological_process:signal transduction	gene-RRAD;gene-ARHGAP28;gene-PDE3A;gene-LOC102371773;gene-RERG;gene-PDE11A;gene-FRMPD3;gene-PPP2R5A;gene-CRADD;gene-AKT3;gene-ARHGAP42;gene-LOC102378602;gene-ARHGAP12;gene-IQGAP2;gene-RAP1A;gene-GRB10;gene-ANK3;gene-PDE7B;gene-LOC112550131;gene-NF1;gene-TNFRSF21;gene-RASSF7;gene-NFKB1;gene-ARHGAP22;gene-PDE1C;gene-ARHGAP6;gene-COPS2;gene-PDE4B;gene-ARHGAP10;gene-ARHGAP18;gene-RASSF2;gene-IL1RAPL2…
GO:0048786	10	6	0.00160992	cellular_component:presynaptic active zone	gene-LOC102372946;gene-RIMS1;gene-PPFIA4;gene-ERC1;gene-PCLO;gene-BSN;
GO:0030054	73	17	0.00210246	cellular_component:cell junction	gene-LOC102371460;gene-UTRN;gene-LOC102384784;gene-PTPRU;gene-GLRA1;gene-SNAP25;gene-GRIA3;gene-GRIK4;gene-RAP1A;gene-LOC102371662;gene-CHRM3;gene-LOC102373987;gene-GABRG2;gene-GABRB1;gene-GABRG3;gene-GRIN2A;gene-GRIN2B;
GO:0043087	12	6	0.00320536	biological_process:regulation of GTPase activity	gene-NF1;gene-GAPVD1;gene-CHN2;gene-IQGAP2;gene-RAB3GAP2;gene-JAKMIP1;
GO:0005581	45	12	0.00325446	cellular_component:collagen trimer	gene-COL4A5;gene-COL10A1;gene-COL27A1;gene-LOC102376909;gene-COL3A1;gene-COL4A2;gene-COL18A1;gene-LOC102386671;gene-COL5A1;gene-COL5A2;gene-COL4A1;gene-COL22A1;
GO:0005201	33	10	0.00326682	molecular_function:extracellular matrix structural constituent	gene-MATN1;gene-COL4A5;gene-COL27A1;gene-COL3A1;gene-COL4A2;gene-FBN3;gene-COL6A1;gene-COL5A1;gene-COL5A2;gene-COL4A1;
GO:0004930	1006	67	0.00453881	molecular_function:G protein-coupled receptor activity	gene-CRHR1;gene-LOC106723452;gene-LOC102385578;gene-LOC102375667;gene-LOC102370926;gene-LOC102387578;gene-LOC102386324;gene-LOC106723188;gene-LOC102374873;gene-LOC106723384;gene-LOC102368912;gene-LOC106723408;gene-GPR1;gene-LOC106723349;gene-MCHR2;gene-LOC102368013;gene-LOC102369615;gene-LOC106723364;gene-LOC112549025;gene-LOC102371855;gene-OPN4;gene-LOC102380524;gene-LOC106722866;gene-GPR158;gen…
GO:0005579	5	4	0.005039	cellular_component:membrane attack complex	gene-C8A;gene-LOC102376310;gene-LOC102376566;gene-C7;
GO:0004114	19	7	0.00562465	molecular_function:3',5'-cyclic-nucleotide phosphodiesterase activity	gene-PDE11A;gene-PDE6D;gene-PDE1C;gene-PDE4B;gene-PDE9A;gene-PDE7B;gene-PDE3A;
GO:0045202	37	10	0.00640789	cellular_component:synapse	gene-LOC102375705;gene-DLGAP1;gene-LOC102384784;gene-LOC102373987;gene-SNAP25;gene-LIN7C;gene-GABRG2;gene-GABRB1;gene-GABRG3;gene-NMNAT2;
GO:0006139	10	5	0.00710348	biological_process:nucleobase-containing compound metabolic process	gene-METTL14;gene-AK5;gene-SLC23A2;gene-AK9;gene-SRBD1;
GO:0050796	6	4	0.00782286	biological_process:regulation of insulin secretion	gene-SYT9;gene-SNAP25;gene-RAP1A;gene-LOC102388376;
GO:0005856	76	16	0.0079133	cellular_component:cytoskeleton	gene-PTPN3;gene-UTRN;gene-EPB41L1;gene-HIP1R;gene-TLN2;gene-FER;gene-PLEKHH1;gene-FRMPD3;gene-FRMD3;gene-FRMD4A;gene-PTK2;gene-PTPN13;gene-WASF1;gene-EVL;gene-FRMPD4;gene-PTPN4;
GO:0035023	56	13	0.00794807	biological_process:regulation of Rho protein signal transduction	gene-PLEKHG4B;gene-SOS2;gene-LOC102377708;gene-ARHGEF28;gene-VAV3;gene-TIAM1;gene-SOS1;gene-PLEKHG7;gene-TRIO;gene-ARHGEF10;gene-FGD5;gene-ARHGEF26;gene-ARHGEF3;
GO:0005089	57	13	0.00859517	molecular_function:Rho guanyl-nucleotide exchange factor activity	gene-PLEKHG4B;gene-SOS2;gene-LOC102377708;gene-ARHGEF28;gene-VAV3;gene-TIAM1;gene-SOS1;gene-PLEKHG7;gene-TRIO;gene-ARHGEF10;gene-FGD5;gene-ARHGEF26;gene-ARHGEF3;
GO:0030246	115	21	0.00905054	molecular_function:carbohydrate binding	gene-LOC102380836;gene-GALNT14;gene-LOC112551595;gene-LOC102383010;gene-LOC102374629;gene-PKD1L2;gene-LOC112548786;gene-GALNTL6;gene-GALNT13;gene-LOC102370050;gene-GALNT11;gene-LOC102381060;gene-LOC102382038;gene-LOC102369627;gene-LOC102375912;gene-LOC102377378;gene-LOC112548224;gene-MAN2A1;gene-GALNT16;gene-LOC102381472;gene-LOC112551688;
GO:0035116	3	3	0.0107532	biological_process:embryonic hindlimb morphogenesis	gene-WNT3;gene-RARB;gene-ZBTB16;
GO:0007155	95	18	0.0112228	biological_process:cell adhesion	gene-LOC102375705;gene-STAB1;gene-PTPRU;gene-NECTIN3;gene-PARVB;gene-ITGA1;gene-DSCAM;gene-NCAM1;gene-JUP;gene-PKP3;gene-CTNNAL1;gene-ITGA9;gene-COL18A1;gene-LOC112552066;gene-TNFAIP6;gene-CTNNA2;gene-NINJ2;gene-CTNNA3;
GO:0017048	12	5	0.0126401	molecular_function:Rho GTPase binding	gene-LOC102384216;gene-LOC102388353;gene-FMNL1;gene-DAAM1;gene-FMNL2;
GO:0003735	115	3	0.0129019	molecular_function:structural constituent of ribosome	gene-MRPL4;gene-MRPS5;gene-RPL11;
GO:0005249	54	12	0.0133488	molecular_function:voltage-gated potassium channel activity	gene-KCNQ1;gene-KCNQ4;gene-KCNAB1;gene-SNAP25;gene-KCNH7;gene-KCND3;gene-KCNH6;gene-KCNC2;gene-KCNQ5;gene-HCN1;gene-KCNC1;gene-LOC106722410;
GO:0008270	538	71	0.0134795	molecular_function:zinc ion binding	gene-USP22;gene-BRAP;gene-TRAFD1;gene-ADAMTS13;gene-ADAMTS20;gene-MORC2;gene-MTA3;gene-MEP1B;gene-ZGRF1;gene-ZMIZ1;gene-MMP17;gene-LOC102379568;gene-LOC102376935;gene-LOC102372038;gene-LOC102378392;gene-GATAD2A;gene-NR2F2;gene-ZMAT4;gene-ZSWIM5;gene-DTNA;gene-MARCH1;gene-LTA4H;gene-ZCWPW2;gene-LOC102376093;gene-LOC112548805;gene-RXRG;gene-NR5A2;gene-LIN28B;gene-LOC102382038;gene-LOC102385061;gene…
GO:0007268	24	7	0.015325	biological_process:chemical synaptic transmission	gene-SNAP25;gene-DLGAP1;gene-GABRG2;gene-UNC13B;gene-UNC13C;gene-HTR4;gene-APBA2;
GO:0016021	4775	514	0.0171657	cellular_component:integral component of membrane	gene-KL;gene-EVI2A;gene-LOC102383340;gene-ABCC5;gene-APP;gene-SYT1;gene-SERINC5;gene-RNF121;gene-LOC102385608;gene-IMMP2L;gene-FAM198B;gene-STX1A;gene-TSPAN9;gene-LOC102372388;gene-MGAT4A;gene-LOC102385581;gene-SLC9A4;gene-LOC102372414;gene-LOC112548985;gene-PLPPR1;gene-TMEM163;gene-LOC106721894;gene-LOC112552066;gene-LOC102380524;gene-LOC102380542;gene-PIGN;gene-TMEM255A;gene-FAM241B;gene-EXTL3;…
GO:0016579	57	12	0.0172133	biological_process:protein deubiquitination	gene-USP45;gene-USP15;gene-USP22;gene-USP9X;gene-USP48;gene-USP47;gene-USP32;gene-USP14;gene-CYLD;gene-USP3;gene-USP34;gene-USP5;
GO:0031234	4	3	0.0176073	cellular_component:extrinsic component of cytoplasmic side of plasma membrane	gene-SNAP25;gene-KRAS;gene-GRB2;
GO:0004672	200	31	0.0183129	molecular_function:protein kinase activity	gene-DCLK3;gene-STK33;gene-RNASEL;gene-LOC102368863;gene-LOC102379795;gene-MAK;gene-PRPF4B;gene-LOC102387875;gene-TTBK2;gene-NEK11;gene-AKT3;gene-TNNI3K;gene-STRADA;gene-TTBK1;gene-CDK19;gene-CAMK1D;gene-CDK15;gene-DYRK3;gene-MYLK;gene-RASSF2;gene-TESK2;gene-MAP4K4;gene-LOC102377708;gene-STK32B;gene-BRSK2;gene-CAMKK1;gene-LOC102373563;gene-DCLK2;gene-ICK;gene-ULK4;gene-CAMK4;
GO:0004725	73	14	0.021251	molecular_function:protein tyrosine phosphatase activity	gene-PTPN3;gene-PTPRG;gene-DUSP14;gene-PTPRU;gene-PTPRK;gene-LOC102379397;gene-PTPN18;gene-DUSP8;gene-PTPN11;gene-PTPN13;gene-LOC102386995;gene-MTMR2;gene-MTMR3;gene-PTPN4;
GO:0007411	20	6	0.0217747	biological_process:axon guidance	gene-ROBO1;gene-DPYSL2;gene-SEMA4F;gene-WNT3;gene-NEO1;gene-DCC;
GO:0016477	27	7	0.0249547	biological_process:cell migration	gene-GRB2;gene-PSTPIP2;gene-PALLD;gene-CDC42BPB;gene-ELMO1;gene-CARMIL2;gene-HOXA5;
GO:0004970	15	5	0.0254537	molecular_function:ionotropic glutamate receptor activity	gene-GRIK4;gene-GRIN2A;gene-GRIN2B;gene-LOC102371662;gene-GRIA3;
GO:0045211	45	10	0.0258104	cellular_component:postsynaptic membrane	gene-GRIK4;gene-LOC102371460;gene-UTRN;gene-GLRA1;gene-LOC102371662;gene-CHRM3;gene-GABRG2;gene-GRIA3;gene-GRIN2A;gene-GRIN2B;
GO:0004871	68	13	0.0278389	molecular_function:obsolete signal transducer activity	gene-KL;gene-PLCB1;gene-MAVS;gene-GNAO1;gene-COPS2;gene-LOC102388376;gene-PTK2;gene-PLCH2;gene-PLCL2;gene-JUP;gene-RGS7;gene-RGS6;gene-BCAR1;
GO:0005003	10	4	0.0281441	molecular_function:ephrin receptor activity	gene-EPHA7;gene-EPHB2;gene-EPHA5;gene-EPHB3;
GO:0006813	10	4	0.0281441	biological_process:potassium ion transport	gene-LOC102375383;gene-KCNAB1;gene-ABCC9;gene-KCNT2;
GO:0008076	35	8	0.0302187	cellular_component:voltage-gated potassium channel complex	gene-KCNQ1;gene-KCNQ4;gene-SNAP25;gene-KCND3;gene-KCNC2;gene-KCNQ5;gene-KCNC1;gene-LOC106722410;
GO:0005234	16	5	0.0310747	molecular_function:extracellularly glutamate-gated ion channel activity	gene-GRIK4;gene-GRIN2A;gene-GRIN2B;gene-LOC102371662;gene-GRIA3;
GO:0030182	11	4	0.0357952	biological_process:neuron differentiation	gene-SNAP25;gene-WNT3A;gene-WNT3;gene-COPS2;
GO:0005496	6	3	0.0370325	molecular_function:steroid binding	gene-PGR;gene-NR3C1;gene-ESR2;
GO:0008157	6	3	0.0370325	molecular_function:protein phosphatase 1 binding	gene-PHACTR3;gene-SHOC2;gene-PHACTR4;
GO:0008286	6	3	0.0370325	biological_process:insulin receptor signaling pathway	gene-GRB2;gene-PHIP;gene-KL;
GO:0017124	6	3	0.0370325	molecular_function:SH3 domain binding	gene-GRB2;gene-HIP1R;gene-EVL;
GO:0005654	147	23	0.0390279	cellular_component:nucleoplasm	gene-CELF1;gene-ZIC1;gene-IKZF1;gene-EIF3L;gene-TCF7L2;gene-ISL1;gene-MSRA;gene-METTL14;gene-PPP3CA;gene-PIBF1;gene-CDK6;gene-GRB2;gene-IYD;gene-SMARCB1;gene-COPS2;gene-RASSF2;gene-LOC102386778;gene-SHOC2;gene-NMRK2;gene-RARB;gene-RPL11;gene-RUNX1;gene-NEDD4L;
GO:0003148	2	2	0.0402694	biological_process:outflow tract septum morphogenesis	gene-RARB;gene-ISL1;
GO:0004788	2	2	0.0402694	molecular_function:thiamine diphosphokinase activity	gene-LOC102378771;gene-LOC112550039;
GO:0005640	2	2	0.0402694	cellular_component:nuclear outer membrane	gene-WNT3A;gene-SYNE3;
GO:0006772	2	2	0.0402694	biological_process:thiamine metabolic process	gene-LOC102378771;gene-LOC112550039;
GO:0008266	2	2	0.0402694	molecular_function:poly(U) RNA binding	gene-MSI2;gene-RBMS3;
GO:0009229	2	2	0.0402694	biological_process:thiamine diphosphate biosynthetic process	gene-LOC102378771;gene-LOC112550039;
GO:0016075	2	2	0.0402694	biological_process:rRNA catabolic process	gene-DIS3L;gene-DROSHA;
GO:0019992	2	2	0.0402694	molecular_function:diacylglycerol binding	gene-UNC13C;gene-UNC13B;
GO:0022604	2	2	0.0402694	biological_process:regulation of cell morphogenesis	gene-FMNL2;gene-CAPZB;
GO:0030975	2	2	0.0402694	molecular_function:thiamine binding	gene-LOC102378771;gene-LOC112550039;
GO:0031642	2	2	0.0402694	biological_process:negative regulation of myelination	gene-MTMR2;gene-FIG4;
GO:0032288	2	2	0.0402694	biological_process:myelin assembly	gene-MTMR2;gene-FIG4;
GO:0035579	2	2	0.0402694	cellular_component:specific granule membrane	gene-SNAP25;gene-RAP1A;
GO:0045075	2	2	0.0402694	biological_process:regulation of interleukin-12 biosynthetic process	gene-LOC112550697;gene-MAST2;
GO:0045807	2	2	0.0402694	biological_process:positive regulation of endocytosis	gene-PPP3CA;gene-NEDD4L;
GO:0048014	2	2	0.0402694	biological_process:Tie signaling pathway	gene-ANGPT2;gene-ANGPT1;
GO:0048048	2	2	0.0402694	biological_process:embryonic eye morphogenesis	gene-RARB;gene-VAX2;
GO:0048873	2	2	0.0402694	biological_process:homeostasis of number of cells within a tissue	gene-KRAS;gene-AKT3;
GO:0070407	2	2	0.0402694	biological_process:oxidation-dependent protein catabolic process	gene-LONP1;gene-LOC102378671;
GO:0090296	2	2	0.0402694	biological_process:regulation of mitochondrial DNA replication	gene-LONP1;gene-LOC102378671;
GO:0005096	95	16	0.0415055	molecular_function:GTPase activator activity	gene-ARFGAP3;gene-ARHGAP22;gene-ARHGAP6;gene-RASA3;gene-SIPA1L2;gene-CHN2;gene-LOC102388376;gene-ARHGAP10;gene-SIPA1L1;gene-ARHGAP42;gene-LOC102378602;gene-ARHGAP12;gene-AGAP3;gene-CDC42EP2;gene-AGFG1;gene-EVI5;
GO:0030424	18	5	0.0444871	cellular_component:axon	gene-SNAP25;gene-DPYSL2;gene-GABRG2;gene-FGF13;gene-MTPN;
GO:0007214	12	4	0.0445268	biological_process:gamma-aminobutyric acid signaling pathway	gene-GABRG3;gene-LOC102384784;gene-GABRG2;gene-PLCL2;
GO:0046872	786	94	0.0451799	molecular_function:metal ion binding	gene-PHF20;gene-LOC102380306;gene-UNC13B;gene-PHF19;gene-STAC;gene-IKZF1;gene-ZNF804A;gene-NRAP;gene-LOC102374122;gene-PDE7B;gene-VAV3;gene-RBKS;gene-LOC112548625;gene-LOC102377545;gene-EXOG;gene-PRKCZ;gene-CDC42BPA;gene-PRIM2;gene-RNF144B;gene-LOC102388286;gene-MBNL3;gene-RAF1;gene-MAN2A1;gene-NDUFV2;gene-HECTD1;gene-LOC106722820;gene-PCLO;gene-ZRANB3;gene-LOC102388376;gene-LOC106721826;gene-ISL…
GO:0006412	110	4	0.0453163	biological_process:translation	gene-MRPL4;gene-MRPS5;gene-RPL11;gene-MRRF;
GO:0043565	281	38	0.0459957	molecular_function:sequence-specific DNA binding	gene-MTA3;gene-FOXN3;gene-FOXP2;gene-HOXC10;gene-DRGX;gene-LOC102378671;gene-IRX4;gene-LOC102374122;gene-TRPS1;gene-ESR2;gene-VAX2;gene-HOXB3;gene-ERG;gene-HOXA5;gene-NR3C1;gene-GATAD2A;gene-NR2F2;gene-FOXP1;gene-CUX1;gene-HOXD4;gene-PBX3;gene-LONP1;gene-HOXA3;gene-RXRA;gene-RXRG;gene-PGR;gene-NR5A2;gene-LMX1A;gene-ETV6;gene-ISL1;gene-MEIS2;gene-FOXN2;gene-ELF1;gene-BARX2;gene-HOXB4;gene-NKX3-1;g…
GO:0003714	25	6	0.0480786	molecular_function:transcription corepressor activity	gene-COPS2;gene-TBL1X;gene-RCOR1;gene-MEIS2;gene-CBFA2T3;gene-KCTD1;
GO:0007229	71	13	0.048578	biological_process:integrin-mediated signaling pathway	gene-LOC102377315;gene-ADAM33;gene-ADAMTS13;gene-ADAMTS20;gene-ADAM12;gene-ITGA1;gene-ITGB4;gene-ADAM11;gene-ITGA9;gene-LOC102384212;gene-COL6A1;gene-LOC102377545;gene-ADAMTS17;
GO:0019900	7	3	0.0495509	molecular_function:kinase binding	gene-JAKMIP3;gene-MYOM1;gene-JAKMIP1;
GO:0030175	7	3	0.0495509	cellular_component:filopodium	gene-SNAP25;gene-IQGAP2;gene-FGF13;

## Sheet: Table S8
Table S8 KEGG enrichment with DMR related genes
Term	Category	Observed	Expected	FoldChange	rawP	adjP	Term_Name	GeneList
ko04360	290	64	27.5982	2.31899	3.95002e-08	1.29166e-05	Axon guidance	gene-EPHB2;gene-CAMK2A;gene-ANOS1;gene-LINGO1;gene-BMP7;gene-FRMPD3;gene-PTPN11;gene-LOC102384541;gene-SLITRK4;gene-GSK3B;gene-PAK1;gene-EVL;gene-LOC106721843;gene-SEMA4F;gene-PRKCZ;gene-PPP3CA;gene-EPHA6;gene-EPHA3;gene-NTNG1;gene-BMPR2;gene-PIK3CB;gene-SEMA6B;gene-PLXNA4;gene-LOC102378994;gene-RAF1;gene-CAMK2D;gene-CCDC125;gene-LOC112550695;gene-LOC102379033;gene-FRMPD4;gene-SEMA5B;gene-EPHA7;g…
ko05165	597	97	56.8142	1.70732	6.64043e-06	0.00108571	Human papillomavirus infection	gene-PPP2R2C;gene-RELN;gene-ANOS1;gene-FRMPD3;gene-SCRIB;gene-AKT3;gene-PPP2R3A;gene-RALGPS1;gene-HEY2;gene-EIF2AK2;gene-CCND2;gene-GSK3B;gene-COL6A1;gene-NFKB1;gene-CCNJ;gene-PRKCZ;gene-LRRC69;gene-WNT3A;gene-LOC102372372;gene-COL4A2;gene-C1QTNF7;gene-AXIN1;gene-PIK3CB;gene-ZNF541;gene-LOC102378994;gene-LOC102376909;gene-RAF1;gene-RASGEF1A;gene-LOC112550695;gene-LOC102384375;gene-FRMPD4;gene-LAM…
ko04722	178	38	16.9396	2.24327	3.05214e-05	0.00332683	Neurotrophin signaling pathway	gene-RPS6KA2;gene-LOC102368863;gene-CAMK2A;gene-TRAFD1;gene-TP73;gene-SOS1;gene-MAP2K5;gene-PTPN11;gene-AKT3;gene-RALGPS1;gene-LOC102387945;gene-RAP1A;gene-MATK;gene-GSK3B;gene-SORCS3;gene-NTRK3;gene-NFKB1;gene-CABP1;gene-KRAS;gene-SOS2;gene-RASGEF1C;gene-EFCAB3;gene-ARHGDIA;gene-GRB2;gene-KIDINS220;gene-PIK3CB;gene-LOC102386995;gene-EFCAB11;gene-RAF1;gene-PSEN2;gene-RASGEF1A;gene-CAMK2D;gene-LOC…
ko04510	444	73	42.2537	1.72766	5.64806e-05	0.00461729	Focal adhesion	gene-LOC102385477;gene-CAV1;gene-RELN;gene-SOS1;gene-FRMPD3;gene-CCBE1;gene-AKT3;gene-RALGPS1;gene-CCND2;gene-VAV3;gene-ITGA9;gene-RALGPS2;gene-LOC102383099;gene-GSK3B;gene-ACTN4;gene-COL17A1;gene-COL6A1;gene-LOC102386671;gene-PAK1;gene-EVL;gene-C1QTNF3;gene-SOS2;gene-COL4A2;gene-C1QTNF7;gene-PEAR1;gene-TENM1;gene-PARVB;gene-ITGB4;gene-VIT;gene-PIK3CB;gene-ATRN;gene-LOC102376909;gene-RAF1;gene-SS…
ko04012	114	27	10.8489	2.48872	0.000118053	0.00772068	ErbB signaling pathway	gene-KRAS;gene-SOS2;gene-CAMK2A;gene-MAP2K4;gene-RASGEF1C;gene-SOS1;gene-GRB2;gene-NRG2;gene-FRMPD3;gene-NRG4;gene-AKT3;gene-PIK3CB;gene-PTK2;gene-NRG3;gene-NRG1;gene-RALGPS1;gene-RAF1;gene-SRC;gene-RASGEF1A;gene-PRKCA;gene-CAMK2D;gene-GSK3B;gene-LOC112550695;gene-LOC102380057;gene-PAK1;gene-FRMPD4;gene-ERBB4;
ko04724	183	36	17.4154	2.06714	0.000252294	0.0109119	Glutamatergic synapse	gene-PLCB1;gene-HOMER2;gene-GNAO1;gene-CACNA1C;gene-LOC102388376;gene-LOC106721812;gene-FAM13C;gene-LOC102384716;gene-GRM4;gene-LOC102383727;gene-SLC38A3;gene-LOC112550131;gene-SLC38A1;gene-LOC102385462;gene-SLC1A1;gene-LOC102380524;gene-DLGAP1;gene-PPP3CA;gene-LOC102383230;gene-GRM5;gene-SLC17A6;gene-GRIA3;gene-GRIK1;gene-SHANK2;gene-GRIK4;gene-CACNA1D;gene-LOC112550344;gene-GRM1;gene-LOC1023716…
ko04391	136	29	12.9426	2.24066	0.000260087	0.0109119	Hippo signaling pathway - fly	gene-PPP2R2C;gene-LIX1;gene-LOC102371773;gene-MOB3B;gene-SNTA1;gene-MPP6;gene-SCRIB;gene-PARD3B;gene-TSHZ2;gene-RERE;gene-LPP;gene-ZDHHC14;gene-KIRREL3;gene-TEAD2;gene-CRB1;gene-LRRC69;gene-DCHS2;gene-PARM1;gene-FRMD4A;gene-RASSF2;gene-RSU1;gene-LOC102378994;gene-TEAD1;gene-MOB2;gene-LOC102388007;gene-MPP7;gene-WWC1;gene-YWHAE;gene-SNTB1;
ko05412	116	26	11.0393	2.35523	0.000266958	0.0109119	Arrhythmogenic right ventricular cardiomyopathy (ARVC)	gene-LOC102385731;gene-UTRN;gene-CACNA1C;gene-WDR7;gene-DMD;gene-DTNB;gene-CACNA2D2;gene-ITGA1;gene-DTNA;gene-ITGB4;gene-CACNA2D3;gene-TCF7L2;gene-CACNA2D4;gene-CACNA1D;gene-CACNG4;gene-JUP;gene-PKP3;gene-CACNG5;gene-CTNNAL1;gene-SGCZ;gene-ITGA9;gene-WDR72;gene-CTNNA2;gene-SGCD;gene-CTNNA3;gene-RYR2;
ko05223	89	21	8.46978	2.4794	0.000541574	0.0196772	Non-small cell lung cancer	gene-RXRA;gene-KRAS;gene-SOS2;gene-RXRG;gene-POLK;gene-CDK6;gene-RASGEF1C;gene-SOS1;gene-GRB2;gene-AKT3;gene-PIK3CB;gene-RALGPS1;gene-LTK;gene-RAF1;gene-RARB;gene-RASGEF1A;gene-PRKCA;gene-STK4;gene-LOC112550695;gene-FHIT;gene-LOC102380057;
ko04915	161	31	15.3217	2.02327	0.000766841	0.0219	Estrogen signaling pathway	gene-PLCB1;gene-GNAO1;gene-SOS1;gene-LOC102388376;gene-FAM13C;gene-AKT3;gene-RALGPS1;gene-LOC102383727;gene-ESR2;gene-GABBR2;gene-CABP1;gene-LOC102383230;gene-KRAS;gene-SOS2;gene-LOC102372372;gene-RASGEF1C;gene-EFCAB3;gene-GRB2;gene-PIK3CB;gene-EFCAB11;gene-TMEM161B;gene-LOC112550344;gene-ESR1;gene-RAF1;gene-GRM1;gene-SRC;gene-RASGEF1A;gene-LOC112550695;gene-EFCAB6;gene-LOC102380057;gene-ITPR1;
ko05222	191	35	18.1767	1.92554	0.000838322	0.0219	Small cell lung cancer	gene-LAMB3;gene-RXRA;gene-LAMA4;gene-TRAFD1;gene-RXRG;gene-POLK;gene-FRMPD3;gene-COL4A1;gene-AKT3;gene-CCBE1;gene-RHBDF1;gene-FHIT;gene-COL6A1;gene-LOC102386671;gene-ATRNL1;gene-NFKB1;gene-C1QTNF3;gene-CDK6;gene-COL4A2;gene-C1QTNF7;gene-DIP2A;gene-TTC39C;gene-PIK3CB;gene-PTK2;gene-NOS2;gene-MDGA2;gene-COL4A5;gene-ATRN;gene-SSBP2;gene-RARB;gene-LOC112550695;gene-LOC102378033;gene-TRAF5;gene-LOC102…
ko04720	118	25	11.2296	2.22626	0.000844453	0.0219	Long-term potentiation	gene-RPS6KA2;gene-PPP3CA;gene-PLCB1;gene-CABP1;gene-KRAS;gene-GRM5;gene-CAMK2A;gene-CACNA1C;gene-EFCAB3;gene-LOC102388376;gene-FAM13C;gene-EFCAB11;gene-LOC102383727;gene-LOC112550344;gene-RAP1A;gene-RAF1;gene-GRM1;gene-LOC112550131;gene-PRKCA;gene-CAMK2D;gene-EFCAB6;gene-CAMK4;gene-GRIN2A;gene-GRIN2B;gene-ITPR1;
ko04013	142	28	13.5136	2.07199	0.000965506	0.0219	MAPK signaling pathway - fly	gene-TLE1;gene-TRAFD1;gene-SOS1;gene-CNKSR2;gene-CYLD;gene-TBL1X;gene-BCL2L14;gene-PTPN11;gene-RALGPS1;gene-ETV6;gene-BMPR1B;gene-TMEM260;gene-LOC102367873;gene-KRAS;gene-SOS2;gene-DOK6;gene-MAP2K4;gene-ROS1;gene-RASA3;gene-WDR7;gene-RASGEF1C;gene-GRB2;gene-LOC102386995;gene-LOC112550344;gene-SRC;gene-RASGEF1A;gene-WDR72;gene-IPCEF1;
ko04728	199	36	18.9381	1.90093	0.00101437	0.0219	Dopaminergic synapse	gene-PLCB1;gene-CAMK2A;gene-GNAO1;gene-PPP2R2C;gene-ARNTL;gene-CACNA1C;gene-CFAP47;gene-LOC102388376;gene-FAM13C;gene-PPP2R5A;gene-AKT3;gene-PPP2R3A;gene-CLOCK;gene-LOC102383727;gene-GSK3B;gene-LOC102376477;gene-KIF5C;gene-PPP3CA;gene-CABP1;gene-LOC102383230;gene-LOC102372372;gene-EFCAB3;gene-GRIA3;gene-CACNA1D;gene-EFCAB11;gene-ZNF541;gene-LOC112550344;gene-DDC;gene-PRKCA;gene-GNB4;gene-CAMK2D;g…
ko04664	91	21	8.66011	2.42491	0.00105347	0.0219	Fc epsilon RI signaling pathway	gene-KRAS;gene-SOS2;gene-MAP2K4;gene-GAB2;gene-RASGEF1C;gene-SOS1;gene-GRB2;gene-INPP5D;gene-BTK;gene-LOC102384716;gene-AKT3;gene-PIK3CB;gene-GAB3;gene-RALGPS1;gene-RAF1;gene-RASGEF1A;gene-VAV3;gene-PRKCA;gene-LOC112550695;gene-LOC102380057;gene-LOC102385462;
ko05221	82	19	7.80362	2.43477	0.00117814	0.0219	Acute myeloid leukemia	gene-KRAS;gene-SOS2;gene-RASGEF1C;gene-SOS1;gene-GRB2;gene-LOC102379880;gene-TCF7L2;gene-AKT3;gene-PIK3CB;gene-CBFA2T3;gene-RALGPS1;gene-JUP;gene-RAF1;gene-RASGEF1A;gene-LMBR1;gene-LOC112550695;gene-LOC102380057;gene-NFKB1;gene-RUNX1;
ko05200	790	107	75.1812	1.42323	0.00118336	0.0219	Pathways in cancer	gene-CAMK2A;gene-TRAFD1;gene-ANOS1;gene-SPECC1L;gene-LOC102377181;gene-FRMPD3;gene-PRDM16;gene-AKT3;gene-RALGPS1;gene-HEY2;gene-FGF2;gene-FGF13;gene-CCND2;gene-LMBR1;gene-GSK3B;gene-COL6A1;gene-NFKB1;gene-WNT3A;gene-COL4A2;gene-C1QTNF7;gene-ENOX1;gene-PLEKHG7;gene-AXIN1;gene-FGF14;gene-PIK3CB;gene-EFCAB11;gene-RAF1;gene-RASGEF1A;gene-CAMK2D;gene-LOC112550695;gene-EFCAB6;gene-ZCWPW2;gene-LOC102384…
ko04921	254	43	24.1722	1.7789	0.00123382	0.0219	Oxytocin signaling pathway	gene-PLCB1;gene-CAMK2A;gene-GNAO1;gene-CACNA1C;gene-MAP2K5;gene-LRRFIP1;gene-LOC102388376;gene-FAM13C;gene-LOC102384716;gene-MYL9;gene-LOC102383727;gene-CACNG4;gene-LOC112550131;gene-LOC102385462;gene-RYR3;gene-TRPM2;gene-PPP3CA;gene-CABP1;gene-LOC102383230;gene-KRAS;gene-WDR7;gene-CAMK1D;gene-EFCAB3;gene-CACNA2D2;gene-OXTR;gene-PRKAG2;gene-MYLK;gene-CACNA2D3;gene-CACNA2D4;gene-CACNA1D;gene-EFCAB…
ko05410	151	29	14.3701	2.01808	0.00127248	0.0219	Hypertrophic cardiomyopathy (HCM)	gene-CACNA1C;gene-MORC2;gene-TTN;gene-DTNB;gene-MYOM1;gene-IGFN1;gene-CACNG4;gene-FAM210B;gene-ITGA9;gene-LOC112548853;gene-SGCD;gene-UTRN;gene-WDR7;gene-DMD;gene-CACNA2D2;gene-DTNA;gene-ITGA1;gene-CACNA2D3;gene-ITGB4;gene-PRKAG2;gene-MYOM2;gene-CACNA2D4;gene-CACNA1D;gene-CACNG5;gene-SGCZ;gene-ABI3BP;gene-WDR72;gene-CCDC141;gene-RYR2;
ko04912	153	29	14.5604	1.9917	0.00141608	0.0226293	GnRH signaling pathway	gene-PLCB1;gene-LOC102368863;gene-CAMK2A;gene-CACNA1C;gene-SOS1;gene-LOC102388376;gene-FAM13C;gene-LOC102384716;gene-RALGPS1;gene-LOC102383727;gene-LOC102385462;gene-CABP1;gene-LOC102383230;gene-KRAS;gene-SOS2;gene-MAP2K4;gene-RASGEF1C;gene-EFCAB3;gene-GRB2;gene-CACNA1D;gene-EFCAB11;gene-LOC112550344;gene-RAF1;gene-SRC;gene-RASGEF1A;gene-PRKCA;gene-CAMK2D;gene-EFCAB6;gene-ITPR1;
ko04390	244	41	23.2205	1.76568	0.00147372	0.0226293	Hippo signaling pathway	gene-TP73;gene-PPP2R2C;gene-LOC102376729;gene-LOC102371773;gene-MOB3B;gene-BMP7;gene-SNTA1;gene-MPP6;gene-DIXDC1;gene-TCF7L2;gene-SCRIB;gene-PARD3B;gene-LOC106722486;gene-BMPR1B;gene-CCND2;gene-SNTG2;gene-CTNNAL1;gene-GSK3B;gene-DVL1;gene-CTNNA2;gene-TEAD2;gene-CRB1;gene-PRKCZ;gene-LRRC69;gene-WNT3A;gene-BMP5;gene-AXIN1;gene-WNT3;gene-BMPR2;gene-LOC102375384;gene-FRMD4A;gene-RSU1;gene-LOC10237899…
ko05220	118	24	11.2296	2.13721	0.00152246	0.0226293	Chronic myeloid leukemia	gene-KRAS;gene-SOS2;gene-POLK;gene-GAB2;gene-CDK6;gene-RASGEF1C;gene-UBAP1L;gene-SOS1;gene-GRB2;gene-PRDM16;gene-PTPN11;gene-AKT3;gene-PIK3CB;gene-GAB3;gene-LOC102386995;gene-RALGPS1;gene-RAF1;gene-SMAD4;gene-RASGEF1A;gene-LOC112550695;gene-CTBP1;gene-LOC102380057;gene-NFKB1;gene-RUNX1;
ko04540	139	27	13.2281	2.04111	0.00205294	0.0277125	Gap junction	gene-LRRC74A;gene-PLCB1;gene-SOS1;gene-MAP2K5;gene-LOC102388376;gene-FAM13C;gene-RALGPS1;gene-LOC102383727;gene-LOC102383230;gene-KRAS;gene-TUBB1;gene-SOS2;gene-GRM5;gene-B3GNTL1;gene-LOC102370581;gene-RASGEF1C;gene-HTR2C;gene-GRB2;gene-LOC112550344;gene-GRM1;gene-RAF1;gene-TJP1;gene-SRC;gene-RASGEF1A;gene-PRKCA;gene-ITPR1;gene-PRKG1;
ko04320	93	20	8.85045	2.25977	0.00214696	0.0277125	Dorso-ventral axis formation	gene-LOC106722986;gene-KRAS;gene-SOS2;gene-ANOS1;gene-RASGEF1C;gene-LOC102376305;gene-SOS1;gene-GRB2;gene-PIWIL2;gene-BCL2L14;gene-LOC102382468;gene-RALGPS1;gene-ETV6;gene-MEGF10;gene-LOC112551660;gene-VWDE;gene-SPIRE1;gene-RASGEF1A;gene-SOBP;gene-LOC102384375;
ko04010	409	61	38.9229	1.5672	0.00220758	0.0277125	MAPK signaling pathway	gene-RPS6KA2;gene-TRAFD1;gene-CACNA1C;gene-LOC102371773;gene-SOS1;gene-LOC102377912;gene-DUSP8;gene-PRDM16;gene-LOC102384716;gene-AKT3;gene-RALGPS1;gene-FGF2;gene-FGF13;gene-CACNG4;gene-LMBR1;gene-RALGPS2;gene-NF1;gene-CCDC70;gene-PAK1;gene-NFKB1;gene-PPP3CA;gene-SOS2;gene-MAP2K4;gene-RASGRF2;gene-FGF14;gene-CACNA2D2;gene-CACNA2D3;gene-MAP4K4;gene-CACNA1D;gene-TMEM161B;gene-RAF1;gene-RAB41;gene-R…
ko05213	84	19	7.99395	2.3768	0.00225606	0.0277125	Endometrial cancer	gene-KRAS;gene-SOS2;gene-POLK;gene-RASGEF1C;gene-SOS1;gene-GRB2;gene-AXIN1;gene-TCF7L2;gene-AKT3;gene-PIK3CB;gene-RALGPS1;gene-RAF1;gene-CTNNAL1;gene-RASGEF1A;gene-GSK3B;gene-LOC112550695;gene-LOC102380057;gene-CTNNA2;gene-CTNNA3;
ko04070	216	37	20.5559	1.79997	0.00228819	0.0277125	Phosphatidylinositol signaling system	gene-LOC102372992;gene-LOC102368550;gene-PLCB1;gene-INPP5D;gene-MTMR8;gene-PIP4K2A;gene-FAM13C;gene-FIG4;gene-ZFYVE28;gene-FAM207A;gene-LOC102383727;gene-PIP5K1B;gene-LMBR1;gene-MTMR2;gene-PIK3C2G;gene-ITPKA;gene-LOC112551072;gene-LOC112548353;gene-CABP1;gene-INPP5A;gene-EFCAB3;gene-PIK3CB;gene-PGBD5;gene-EFCAB11;gene-INPP4B;gene-LOC112550344;gene-ITPK1;gene-PRKCA;gene-LOC102383995;gene-INPP5F;ge…
ko01230	97	1	9.23111	0.108329	0.00317228	0.0370477	Biosynthesis of amino acids	gene-LOC102380931;
ko04666	142	26	13.5136	1.92399	0.00372647	0.0402857	Fc gamma R-mediated phagocytosis	gene-PLEKHH2;gene-AMPH;gene-GAB2;gene-KLHDC3;gene-INPP5D;gene-ASAP1;gene-AKT3;gene-DOCK2;gene-PIP5K1B;gene-VAV3;gene-PAK1;gene-EVL;gene-PLEKHH1;gene-PLPP3;gene-LOC102373761;gene-ARPC1B;gene-PIK3CB;gene-GAB3;gene-WASF1;gene-RAF1;gene-PRKCA;gene-CCDC125;gene-LOC112550695;gene-KLHDC1;gene-LOC102380057;gene-SH3PXD2A;
ko04726	157	28	14.9411	1.87403	0.00378428	0.0402857	Serotonergic synapse	gene-PLCB1;gene-GNAO1;gene-CACNA1C;gene-CFAP47;gene-APP;gene-LOC102388376;gene-FAM13C;gene-LOC102384716;gene-LOC102383727;gene-LOC102379888;gene-KCND2;gene-LOC102385462;gene-LOC102372575;gene-LOC102383230;gene-KRAS;gene-HTR2C;gene-NBEA;gene-HTR4;gene-CACNA1D;gene-LOC102371261;gene-LOC112550344;gene-RAF1;gene-DDC;gene-PRKCA;gene-GNB4;gene-SLC18A2;gene-GABRB1;gene-ITPR1;
ko04924	118	23	11.2296	2.04816	0.00381914	0.0402857	Renin secretion	gene-AGT;gene-PPP3CA;gene-PLCB1;gene-CABP1;gene-ADCYAP1R1;gene-LOC102383230;gene-PDE1C;gene-CACNA1C;gene-PTGER4;gene-KCNMA1;gene-EFCAB3;gene-PDE3A;gene-LOC102388376;gene-FAM13C;gene-CACNA1D;gene-EFCAB11;gene-LOC102383727;gene-LOC112550344;gene-PDE1A;gene-FAM210B;gene-LOC112550131;gene-EFCAB6;gene-ITPR1;
ko04151	579	79	55.1012	1.43373	0.0041612	0.0414806	PI3K-Akt signaling pathway	gene-PPP2R2C;gene-RELN;gene-FRMPD3;gene-AKT3;gene-PPP2R3A;gene-RALGPS1;gene-FGF2;gene-FGF13;gene-CCND2;gene-LMBR1;gene-GSK3B;gene-COL6A1;gene-NFKB1;gene-LOC102372372;gene-COL4A2;gene-C1QTNF7;gene-FGF14;gene-PIK3CB;gene-ZNF541;gene-LOC102376909;gene-RAF1;gene-RASGEF1A;gene-LOC112550695;gene-ANGPT2;gene-FRMPD4;gene-LAMB3;gene-LAMA4;gene-ANGPTL1;gene-TENM4;gene-ATRNL1;gene-SPON1;gene-GRB2;gene-TTC39…
ko05224	211	35	20.08	1.74302	0.00424963	0.0414806	Breast cancer	gene-PGR;gene-ANOS1;gene-POLK;gene-SOS1;gene-DIXDC1;gene-TCF7L2;gene-AKT3;gene-LRP6;gene-RALGPS1;gene-MEGF10;gene-HEY2;gene-VWDE;gene-FGF2;gene-FGF13;gene-ESR2;gene-LMBR1;gene-GSK3B;gene-DVL1;gene-WNT3A;gene-KRAS;gene-SOS2;gene-CDK6;gene-RASGEF1C;gene-GRB2;gene-AXIN1;gene-FGF14;gene-WNT3;gene-FGF12;gene-PIK3CB;gene-ESR1;gene-RAF1;gene-RASGEF1A;gene-LOC112550695;gene-LOC102380057;gene-LOC102384375;
ko05226	285	44	27.1223	1.62228	0.00431297	0.0414806	Gastric cancer	gene-SOS1;gene-DIXDC1;gene-TCF7L2;gene-TRABD2B;gene-AKT3;gene-RALGPS1;gene-FGF2;gene-FGF13;gene-CTNNAL1;gene-WBP1L;gene-GSK3B;gene-DVL1;gene-STARD10;gene-WNT3A;gene-SOS2;gene-RNF220;gene-AXIN1;gene-FGF14;gene-TMCC2;gene-PIK3CB;gene-RAF1;gene-RASGEF1A;gene-LOC112550695;gene-RXRA;gene-RXRG;gene-POLK;gene-LOC102374629;gene-LOC102370050;gene-LRP6;gene-JUP;gene-FAM222A;gene-CTNNA2;gene-KRAS;gene-CDHR5…
ko04810	357	53	33.9743	1.56	0.00461375	0.042606	Regulation of actin cytoskeleton	gene-SOS1;gene-FRMPD3;gene-FMNL2;gene-RALGPS1;gene-FGF2;gene-IQGAP2;gene-FGF13;gene-VAV3;gene-ITGA9;gene-LOC102383099;gene-ACTN4;gene-PAK1;gene-EVL;gene-LOC102388353;gene-SOS2;gene-ARHGEF7;gene-FMNL1;gene-FGF14;gene-FRMD4A;gene-ITGB4;gene-PIK3CB;gene-WASF1;gene-RAF1;gene-RASGEF1A;gene-TIAM1;gene-CCDC125;gene-LOC112550695;gene-FRMPD4;gene-FHOD3;gene-LOC102387533;gene-PRRG4;gene-LRRFIP1;gene-PIP4K2…
ko04740	1055	71	100.4	0.70717	0.00469057	0.042606	Olfactory transduction	gene-CAMK2A;gene-LOC102385578;gene-LOC102387578;gene-LOC102368833;gene-LOC106723384;gene-LOC102382849;gene-EFCAB11;gene-LOC102368912;gene-EFCAB6;gene-LOC102369615;gene-LOC106723364;gene-LOC112549025;gene-LOC102371855;gene-LOC102376477;gene-EFCAB3;gene-LOC106723480;gene-LOC112548893;gene-LOC102388077;gene-LOC102368826;gene-LOC106723140;gene-LOC102385371;gene-LOC106723469;gene-CRYBG3;gene-LOC106722…
ko04750	168	29	15.9879	1.81387	0.00502148	0.0442656	Inflammatory mediator regulation of TRP channels	gene-TRPM8;gene-PLCB1;gene-CAMK2A;gene-FAM237A;gene-LOC102386911;gene-PTGER4;gene-LOC102377912;gene-LOC102388376;gene-FAM13C;gene-LOC102384716;gene-LOC102383727;gene-LOC102385462;gene-LOC102372575;gene-CABP1;gene-LOC102383230;gene-HTR2C;gene-EFCAB3;gene-PIK3CB;gene-LOC102371261;gene-EFCAB11;gene-LOC112550344;gene-IL1RAP;gene-SRC;gene-PRKCA;gene-CAMK2D;gene-LOC112550695;gene-EFCAB6;gene-LOC1023800…
ko04261	221	36	21.0317	1.7117	0.00514401	0.0442656	Adrenergic signaling in cardiomyocytes	gene-PLCB1;gene-LOC106722986;gene-CAMK2A;gene-PPP2R2C;gene-CACNA1C;gene-CREM;gene-LOC102388376;gene-PPP2R5A;gene-AKT3;gene-PPP2R3A;gene-KCNQ1;gene-C2CD6;gene-CACNG4;gene-FAM81B;gene-PPFIBP2;gene-LOC102380629;gene-CABP1;gene-MIPOL1;gene-LOC102383230;gene-LOC102372372;gene-WDR7;gene-EFCAB3;gene-CACNA2D2;gene-CACNA2D3;gene-CACNA2D4;gene-LOC102371752;gene-CACNA1D;gene-EFCAB11;gene-ZNF541;gene-CACNG5;…
ko05214	115	22	10.9441	2.01022	0.00547958	0.0459442	Glioma	gene-CABP1;gene-KRAS;gene-SOS2;gene-CAMK2A;gene-POLK;gene-CDK6;gene-RASGEF1C;gene-UBAP1L;gene-EFCAB3;gene-SOS1;gene-GRB2;gene-AKT3;gene-PIK3CB;gene-RALGPS1;gene-EFCAB11;gene-RAF1;gene-RASGEF1A;gene-PRKCA;gene-CAMK2D;gene-LOC112550695;gene-EFCAB6;gene-LOC102380057;
ko05202	292	44	27.7885	1.58339	0.00641108	0.0524105	Transcriptional misregulation in cancer	gene-AFF1;gene-LOC102385534;gene-FRMPD3;gene-JMJD1C;gene-PROM1;gene-LOC112550398;gene-BCL2L14;gene-DDX5;gene-CCND2;gene-KIAA1614;gene-KIAA0319L;gene-LOC102382509;gene-ERG;gene-NFKB1;gene-LOC112548405;gene-LOC102382309;gene-FUT8;gene-PBX3;gene-LOC102368462;gene-MLLT3;gene-RUNX1;gene-FRMPD4;gene-RXRA;gene-LOC106722986;gene-LRP11;gene-RXRG;gene-CDK14;gene-POLK;gene-UBAP1L;gene-BAIAP3;gene-LOC1023798…
ko04971	134	24	12.7523	1.88202	0.00680377	0.0542642	Gastric acid secretion	gene-PLCB1;gene-LOC106722986;gene-CAMK2A;gene-LOC102388376;gene-FAM13C;gene-KCNQ1;gene-LOC102383727;gene-CHRM3;gene-KCNJ16;gene-CA10;gene-CABP1;gene-LOC102383230;gene-CFTR;gene-EFCAB3;gene-MYLK;gene-EFCAB11;gene-SLC26A7;gene-LOC112550344;gene-PRKCA;gene-CAMK2D;gene-LOC102388880;gene-EFCAB6;gene-SLC9A4;gene-ITPR1;
ko05031	112	21	10.6586	1.97024	0.00784874	0.0611081	Amphetamine addiction	gene-PPP3CA;gene-CABP1;gene-LOC102383230;gene-CAMK2A;gene-LOC102372372;gene-CACNA1C;gene-EFCAB3;gene-CFAP47;gene-STX1A;gene-GRIA3;gene-CACNA1D;gene-EFCAB11;gene-LOC112550131;gene-DDC;gene-PRKCA;gene-CAMK2D;gene-SLC18A2;gene-EFCAB6;gene-CAMK4;gene-GRIN2A;gene-GRIN2B;
ko00534	33	9	3.14048	2.8658	0.00903369	0.0666843	Glycosaminoglycan biosynthesis - heparan sulfate / heparin	gene-LOC102382619;gene-EXTL3;gene-HS2ST1;gene-LOC102384630;gene-EXT1;gene-GLCE;gene-SOBP;gene-NDST2;gene-HS6ST1;
ko04530	372	53	35.4018	1.4971	0.00914899	0.0666843	Tight junction	gene-PPP2R2C;gene-NCKAP5;gene-LOC102384676;gene-SNTA1;gene-MPP6;gene-SCRIB;gene-C2CD6;gene-ACTN4;gene-LOC102381934;gene-EVL;gene-LOC102385647;gene-PRKCZ;gene-LRRC69;gene-MIPOL1;gene-PPFIA4;gene-FRMD4A;gene-PRKAG2;gene-CACNA1D;gene-SYNPO2;gene-LOC102378994;gene-TJP1;gene-RASGEF1A;gene-TIAM1;gene-MPP3;gene-LRRFIP2;gene-KAZN;gene-RUNX1;gene-NEDD4L;gene-STK11;gene-LRRC74A;gene-CLDN10;gene-LOC10237672…
ko00562	130	23	12.3716	1.8591	0.00917674	0.0666843	Inositol phosphate metabolism	gene-PLCB1;gene-INPP5D;gene-MTMR8;gene-PIP4K2A;gene-FIG4;gene-ZFYVE28;gene-PLCH2;gene-FAM207A;gene-PIP5K1B;gene-LMBR1;gene-MTMR2;gene-PIK3C2G;gene-ITPKA;gene-INPP5A;gene-PITPNM3;gene-PGBD5;gene-PIK3CB;gene-INPP4B;gene-ITPK1;gene-LOC102383995;gene-INPP5F;gene-ITPKB;gene-MTMR3;
ko05414	167	28	15.8927	1.76181	0.0100817	0.0703316	Dilated cardiomyopathy (DCM)	gene-CACNA1C;gene-MORC2;gene-TTN;gene-DTNB;gene-MYOM1;gene-IGFN1;gene-CACNG4;gene-ITGA9;gene-LOC112548853;gene-SGCD;gene-UTRN;gene-LOC102383230;gene-WDR7;gene-DMD;gene-CACNA2D2;gene-DTNA;gene-ITGA1;gene-CACNA2D3;gene-ITGB4;gene-MYOM2;gene-CACNA2D4;gene-CACNA1D;gene-CACNG5;gene-SGCZ;gene-ABI3BP;gene-WDR72;gene-CCDC141;gene-RYR2;
ko04392	50	12	4.75831	2.52191	0.0101088	0.0703316	Hippo signaling pathway - multiple species	gene-DCHS2;gene-PARM1;gene-LOC102371773;gene-TEAD1;gene-MOB3B;gene-MOB2;gene-LOC102388007;gene-PAK1;gene-TEAD2;gene-FRMD4A;gene-WWC1;gene-RASSF2;
ko04911	121	22	11.5151	1.91054	0.0103936	0.0708062	Insulin secretion	gene-PLCB1;gene-LOC106722986;gene-ADCYAP1R1;gene-LOC102383230;gene-CAMK2A;gene-LOC102372372;gene-CACNA1C;gene-KIAA1958;gene-PCLO;gene-KCNMA1;gene-BSN;gene-SNAP25;gene-STX1A;gene-LOC102388376;gene-CACNA1D;gene-LOC102375383;gene-PRKCA;gene-CHRM3;gene-CAMK2D;gene-RIMS2;gene-RYR2;gene-RAPGEF4;
ko04014	391	55	37.2099	1.4781	0.010907	0.0727877	Ras signaling pathway	gene-BRAP;gene-GAB2;gene-SOS1;gene-PTPN11;gene-LOC102384716;gene-AKT3;gene-RALGPS1;gene-FGF2;gene-FGF13;gene-LMBR1;gene-RALGPS2;gene-NF1;gene-LOC102368407;gene-LOC102376076;gene-PAK1;gene-NFKB1;gene-SOS2;gene-RASGRF2;gene-EXOC2;gene-FGF14;gene-PIK3CB;gene-EFCAB11;gene-RAF1;gene-RASGEF1A;gene-TIAM1;gene-GNB4;gene-LOC112550695;gene-EFCAB6;gene-ANGPT2;gene-LOC102368462;gene-LOC106722986;gene-ANGPTL1…
ko04730	95	18	9.04078	1.99098	0.0112228	0.0732362	Long-term depression	gene-PLCB1;gene-CRHR1;gene-KRAS;gene-GNAO1;gene-LOC102388376;gene-GRIA3;gene-FAM13C;gene-LOC102384716;gene-LOC102383727;gene-LOC112550344;gene-RAF1;gene-GRM1;gene-PRKCA;gene-NOS1;gene-LOC102385462;gene-PRKG1;gene-ITPR1;gene-GRID2;
ko04062	251	38	23.8867	1.59084	0.0114778	0.0732362	Chemokine signaling pathway	gene-PLCB1;gene-SOS1;gene-LRRFIP1;gene-FRMPD3;gene-PARD3B;gene-DOCK2;gene-AKT3;gene-LOC102380114;gene-RALGPS1;gene-RAP1A;gene-VAV3;gene-GSK3B;gene-PAK1;gene-ELMO1;gene-NFKB1;gene-PRKCZ;gene-LOC102383230;gene-KRAS;gene-SOS2;gene-RASGEF1C;gene-GRB2;gene-PIK3CB;gene-PTK2;gene-GRK4;gene-LOC102378994;gene-RAF1;gene-ROCK1;gene-RAB41;gene-SRC;gene-RASGEF1A;gene-TIAM1;gene-GNB4;gene-LOC112550695;gene-LOC…
ko04917	96	18	9.13595	1.97024	0.0118886	0.0732362	Prolactin signaling pathway	gene-KRAS;gene-SOS2;gene-RASGEF1C;gene-SOS1;gene-GRB2;gene-AKT3;gene-PIK3CB;gene-RALGPS1;gene-CCND2;gene-ESR1;gene-RAF1;gene-SRC;gene-RASGEF1A;gene-ESR2;gene-GSK3B;gene-LOC112550695;gene-LOC102380057;gene-NFKB1;
ko01522	157	26	14.9411	1.74017	0.0121604	0.0732362	Endocrine resistance	gene-ANOS1;gene-UBAP1L;gene-SOS1;gene-FRMPD3;gene-AKT3;gene-RALGPS1;gene-MEGF10;gene-VWDE;gene-ESR2;gene-LOC102383230;gene-KRAS;gene-SOS2;gene-RASGEF1C;gene-GRB2;gene-MED1;gene-XKR8;gene-PIK3CB;gene-PTK2;gene-ESR1;gene-RAF1;gene-SRC;gene-RASGEF1A;gene-LOC112550695;gene-LOC102380057;gene-LOC102384375;gene-FRMPD4;
ko04725	157	26	14.9411	1.74017	0.0121604	0.0732362	Cholinergic synapse	gene-LOC102371460;gene-PLCB1;gene-CAMK2A;gene-GNAO1;gene-CACNA1C;gene-LOC102388376;gene-FAM13C;gene-AKT3;gene-KCNQ1;gene-LOC102383727;gene-CHRM3;gene-KCNQ5;gene-LOC102383230;gene-KRAS;gene-LOC102372372;gene-PIK3CB;gene-CACNA1D;gene-KCNQ4;gene-LOC112550344;gene-PRKCA;gene-GNB4;gene-CAMK2D;gene-LOC112550695;gene-CAMK4;gene-LOC102380057;gene-ITPR1;
ko04926	278	41	26.4562	1.54973	0.012318	0.0732362	Relaxin signaling pathway	gene-GNAO1;gene-COL3A1;gene-SOS1;gene-AKT3;gene-CCBE1;gene-RALGPS1;gene-COL6A1;gene-LOC102386671;gene-NFKB1;gene-C1QTNF3;gene-PRKCZ;gene-SOS2;gene-MAP2K4;gene-LOC102372372;gene-COL4A2;gene-C1QTNF7;gene-PIK3CB;gene-NOS2;gene-RAF1;gene-SSBP2;gene-RAB41;gene-RASGEF1A;gene-GNB4;gene-LOC112550695;gene-LOC102371997;gene-PLCB1;gene-COL4A1;gene-RHBDF1;gene-NOS1;gene-LOC102383230;gene-KRAS;gene-RASGEF1C;g…
ko04072	237	36	22.5544	1.59614	0.0127595	0.0745065	Phospholipase D signaling pathway	gene-PLCB1;gene-DNM1;gene-DNM3;gene-GAB2;gene-SOS1;gene-PTPN11;gene-LOC102384716;gene-AKT3;gene-GRM4;gene-RALGPS1;gene-PIP5K1B;gene-LMBR1;gene-AGPAT3;gene-LOC102385462;gene-LOC102380524;gene-LOC102383230;gene-KRAS;gene-SOS2;gene-GRM5;gene-RASGEF1C;gene-GRB2;gene-PLPP3;gene-RALGAPA2;gene-PIK3CB;gene-GAB3;gene-LOC102386995;gene-ARF1;gene-RAF1;gene-GRM1;gene-RASGEF1A;gene-PRKCA;gene-LOC112550695;gen…
ko04512	263	39	25.0287	1.55821	0.0135232	0.0765435	ECM-receptor interaction	gene-LOC102385477;gene-RELN;gene-SV2B;gene-CCBE1;gene-ITGA9;gene-COL17A1;gene-COL6A1;gene-LOC102386671;gene-C1QTNF3;gene-COL4A2;gene-C1QTNF7;gene-PEAR1;gene-TENM1;gene-ITGB4;gene-VIT;gene-TMEFF2;gene-ATRN;gene-LOC102376909;gene-SSBP2;gene-LOC102378033;gene-LOC106723244;gene-LAMB3;gene-LAMA4;gene-COL4A1;gene-RHBDF1;gene-TENM4;gene-ATRNL1;gene-SPON1;gene-TMEFF1;gene-SV2C;gene-DIP2A;gene-TTC39C;gene…
ko04713	164	27	15.6072	1.72997	0.0135765	0.0765435	Circadian entrainment	gene-PLCB1;gene-CAMK2A;gene-GNAO1;gene-CACNA1C;gene-LOC102388376;gene-FAM13C;gene-NOS1;gene-CACNA1H;gene-RYR3;gene-CABP1;gene-ADCYAP1R1;gene-LOC102383230;gene-EFCAB3;gene-GRIA3;gene-CACNA1D;gene-EFCAB11;gene-LOC112550344;gene-PRKCA;gene-GNB4;gene-CAMK2D;gene-EFCAB6;gene-LOC102382057;gene-GRIN2A;gene-RYR2;gene-PRKG1;gene-GRIN2B;gene-ITPR1;
ko04020	316	45	30.0725	1.49638	0.014585	0.0808354	Calcium signaling pathway	gene-CAMK2A;gene-CACNA1C;gene-FAM13C;gene-FAM207A;gene-LOC102383727;gene-ITPKA;gene-RYR3;gene-PPP3CA;gene-SLC25A31;gene-PPIF;gene-LOC102371752;gene-CACNA1D;gene-EFCAB11;gene-NOS2;gene-LOC112550344;gene-GRM1;gene-CAMK2D;gene-ITPKB;gene-EFCAB6;gene-CAMK4;gene-RYR2;gene-LOC102371460;gene-PLCB1;gene-LOC102388376;gene-PDE1A;gene-LOC112550131;gene-CHRM3;gene-NOS1;gene-CACNA1H;gene-LOC102376477;gene-ERB…
ko04670	190	30	18.0816	1.65915	0.0156027	0.0850347	Leukocyte transendothelial migration	gene-CLDN10;gene-LRRFIP1;gene-FRMPD3;gene-PTPN11;gene-MYL9;gene-CTNND2;gene-RAP1A;gene-CD99L2;gene-CTNNAL1;gene-VAV3;gene-ACTN4;gene-LOC102385608;gene-CTNNA2;gene-EVL;gene-LOC102373183;gene-ARVCF;gene-FRMD4A;gene-PIK3CB;gene-PTK2;gene-LOC102386995;gene-SMTNL2;gene-ROCK1;gene-PRKCA;gene-LOC112550695;gene-LOC102380057;gene-SH3PXD2A;gene-CTNNA3;gene-RAPGEF4;gene-BCAR1;gene-FRMPD4;
ko04071	165	26	15.7024	1.6558	0.0204425	0.109585	Sphingolipid signaling pathway	gene-LOC102372992;gene-PLCB1;gene-S1PR4;gene-TRAFD1;gene-PPP2R2C;gene-GAB2;gene-LRRFIP1;gene-LOC102388376;gene-FAM13C;gene-PPP2R5A;gene-IMPACT;gene-AKT3;gene-PPP2R3A;gene-LOC102380047;gene-NFKB1;gene-PRKCZ;gene-KRAS;gene-PIK3CB;gene-GAB3;gene-CERS6;gene-ZNF541;gene-RAF1;gene-ROCK1;gene-PRKCA;gene-LOC112550695;gene-LOC102380057;
ko04925	124	21	11.8006	1.77957	0.025137	0.132029	Aldosterone synthesis and secretion	gene-PLCB1;gene-CABP1;gene-LOC102383230;gene-CAMK2A;gene-LOC102372372;gene-CACNA1C;gene-CAMK1D;gene-EFCAB3;gene-LOC102388376;gene-FAM13C;gene-CACNA1D;gene-EFCAB11;gene-LOC102383727;gene-LOC112550344;gene-PRKCA;gene-CAMK2D;gene-EFCAB6;gene-CAMK4;gene-LOC102382057;gene-CACNA1H;gene-ITPR1;
ko04650	142	23	13.5136	1.70199	0.0254367	0.132029	Natural killer cell mediated cytotoxicity	gene-LOC102372992;gene-SOS1;gene-PTPN11;gene-RALGPS1;gene-LOC112550131;gene-VAV3;gene-PAK1;gene-PPP3CA;gene-KRAS;gene-SOS2;gene-LOC106722952;gene-RASGEF1C;gene-GRB2;gene-LOC102382101;gene-PIK3CB;gene-LOC112548405;gene-LOC102386995;gene-CD48;gene-RAF1;gene-RASGEF1A;gene-PRKCA;gene-LOC112550695;gene-LOC102380057;
ko01521	110	19	10.4683	1.81501	0.0264703	0.13506	EGFR tyrosine kinase inhibitor resistance	gene-KRAS;gene-SOS2;gene-RASGEF1C;gene-SOS1;gene-GRB2;gene-NRG2;gene-AKT3;gene-PIK3CB;gene-NRG1;gene-RALGPS1;gene-FGF2;gene-RAF1;gene-SRC;gene-RASGEF1A;gene-PRKCA;gene-NF1;gene-GSK3B;gene-LOC112550695;gene-LOC102380057;
ko04662	127	21	12.0861	1.73753	0.0268468	0.13506	B cell receptor signaling pathway	gene-BANK1;gene-PPP3CA;gene-KRAS;gene-SOS2;gene-CD22;gene-RASGEF1C;gene-SOS1;gene-GRB2;gene-INPP5D;gene-BTK;gene-AKT3;gene-PIK3CB;gene-RALGPS1;gene-RAF1;gene-LOC112550131;gene-RASGEF1A;gene-VAV3;gene-GSK3B;gene-LOC112550695;gene-LOC102380057;gene-NFKB1;
ko04144	458	60	43.5861	1.37659	0.0274386	0.135946	Endocytosis	gene-TRAFD1;gene-CAV1;gene-DNM3;gene-CAPZB;gene-EHD3;gene-RAB31;gene-SNTA1;gene-KLHDC3;gene-ASAP1;gene-STAC;gene-WIPF1;gene-CCDC178;gene-VPS35;gene-LMF1;gene-FHIT;gene-PRKCZ;gene-ARFGAP3;gene-WASHC2C;gene-TMEM161B;gene-LOC102378994;gene-ARF1;gene-PKP3;gene-EEA1;gene-RAB41;gene-EPN1;gene-KAZN;gene-VPS26A;gene-KLHDC1;gene-NEDD4L;gene-LOC102372621;gene-AMPH;gene-DNM1;gene-UBAP1L;gene-LRRFIP1;gene-LO…
ko04015	381	51	36.2583	1.40657	0.0312077	0.152312	Rap1 signaling pathway	gene-GNAO1;gene-SKAP2;gene-DOCK4;gene-AKT3;gene-CTNND2;gene-FGF2;gene-FGF13;gene-LMBR1;gene-EVL;gene-PRKCZ;gene-SIPA1L2;gene-FGF14;gene-SKAP1;gene-PIK3CB;gene-EFCAB11;gene-LOC102378994;gene-RAF1;gene-RASGEF1A;gene-TIAM1;gene-LOC112550695;gene-EFCAB6;gene-MAGI2;gene-ANGPT2;gene-LOC102368462;gene-RAPGEF4;gene-PLCB1;gene-LOC106722986;gene-LOC102388376;gene-ANGPTL1;gene-SIPA1L1;gene-PARD3B;gene-RAP1A…
ko05205	361	48	34.355	1.39718	0.0340689	0.163831	Proteoglycans in cancer	gene-CAMK2A;gene-CAV1;gene-SOS1;gene-FRMPD3;gene-MTPN;gene-LOC102377700;gene-PTPN11;gene-FAM13C;gene-AKT3;gene-DDX5;gene-RALGPS1;gene-FGF2;gene-LOC102383727;gene-ANK3;gene-PAK1;gene-DROSHA;gene-WNT3A;gene-SOS2;gene-FRMD4A;gene-PIK3CB;gene-LOC112550344;gene-RAF1;gene-RASGEF1A;gene-TIAM1;gene-CAMK2D;gene-LOC112550695;gene-LOC106723244;gene-FRMPD4;gene-IQANK1;gene-UBAP1L;gene-LRRFIP1;gene-IQGAP1;gen…
ko04024	335	45	31.8806	1.41152	0.0350716	0.166209	cAMP signaling pathway	gene-GLI3;gene-CAMK2A;gene-CACNA1C;gene-TRABD2B;gene-AKT3;gene-VAV3;gene-PAK1;gene-NFKB1;gene-GABBR2;gene-LOC102372372;gene-PIK3CB;gene-LOC102371752;gene-CACNA1D;gene-EFCAB11;gene-RAF1;gene-TIAM1;gene-CAMK2D;gene-LOC112550695;gene-EFCAB6;gene-CAMK4;gene-RYR2;gene-RAPGEF4;gene-CNGB3;gene-LOC106722986;gene-PDE3A;gene-LRRFIP1;gene-MYL9;gene-RAP1A;gene-CABP1;gene-ADCYAP1R1;gene-LOC102379811;gene-LOC1…
ko04742	90	16	8.56495	1.86808	0.0356049	0.166326	Taste transduction	gene-PDE1C;gene-FAM237A;gene-LOC102386911;gene-CACNA1C;gene-NBEA;gene-TRABD2B;gene-LOC102370516;gene-GRM4;gene-ENTPD2;gene-SCNN1G;gene-PDE1A;gene-GRM1;gene-TRPM5;gene-CHRM3;gene-PKD2L1;gene-GABBR2;
ko05160	165	25	15.7024	1.59211	0.037829	0.174226	Hepatitis C	gene-RXRA;gene-RNASEL;gene-TRAFD1;gene-PPP2R2C;gene-CLDN10;gene-SOS1;gene-ZMIZ1;gene-AKT3;gene-RALGPS1;gene-EIF2AK2;gene-GSK3B;gene-NFKB1;gene-KRAS;gene-SOS2;gene-MAVS;gene-EIF3E;gene-EIF2AK4;gene-RASGEF1C;gene-GRB2;gene-PIK3CB;gene-PIAS1;gene-RAF1;gene-RASGEF1A;gene-LOC112550695;gene-LOC102380057;
ko05211	95	16	9.04078	1.76976	0.0415055	0.186458	Renal cell carcinoma	gene-KRAS;gene-SOS2;gene-RASGEF1C;gene-SOS1;gene-GRB2;gene-PTPN11;gene-AKT3;gene-PIK3CB;gene-LOC102386995;gene-RALGPS1;gene-RAP1A;gene-RAF1;gene-RASGEF1A;gene-LOC112550695;gene-LOC102380057;gene-PAK1;
ko04310	193	28	18.3671	1.52447	0.0416253	0.186458	Wnt signaling pathway	gene-PLCB1;gene-TLE1;gene-CAMK2A;gene-LRRFIP1;gene-DIXDC1;gene-TBL1X;gene-TCF7L2;gene-WIF1;gene-LRP6;gene-NKD1;gene-CCND2;gene-LOC112550131;gene-LOC102383099;gene-GSK3B;gene-DVL1;gene-DAAM1;gene-PPP3CA;gene-WNT3A;gene-WDR7;gene-FMNL1;gene-AXIN1;gene-WNT3;gene-GREM2;gene-SMAD4;gene-PRKCA;gene-CAMK2D;gene-WDR72;gene-CTBP1;
ko04972	151	23	14.3701	1.60055	0.0422099	0.186522	Pancreatic secretion	gene-PLCB1;gene-LOC106722986;gene-LOC112551217;gene-KCNMA1;gene-LOC102388376;gene-FAM13C;gene-SLC4A9;gene-KCNQ1;gene-LOC102383727;gene-RAP1A;gene-CHRM3;gene-CA10;gene-LOC102375729;gene-LOC102383230;gene-LOC102378392;gene-SLC4A4;gene-CFTR;gene-RAB27B;gene-LOC102371752;gene-LOC112550344;gene-PRKCA;gene-RYR2;gene-ITPR1;
ko05100	152	23	14.4652	1.59002	0.0432785	0.188694	Bacterial invasion of epithelial cells	gene-DNM1;gene-CAV1;gene-CD2AP;gene-DNM3;gene-UBAP1L;gene-FRMPD3;gene-CTNNAL1;gene-SEPT9;gene-CTNNA2;gene-ARHGEF26;gene-ELMO1;gene-ARHGAP10;gene-ARPC1B;gene-PIK3CB;gene-PTK2;gene-WASF1;gene-SRC;gene-LOC112550695;gene-LOC102380057;gene-CTNNA3;gene-BCAR1;gene-FRMPD4;gene-LOC102384892;
ko04330	97	16	9.23111	1.73327	0.045034	0.193765	Notch signaling pathway	gene-CIR1;gene-TLE1;gene-ANOS1;gene-NUMB;gene-DIXDC1;gene-MACROD2;gene-MEGF10;gene-NCOR2;gene-GULP1;gene-VWDE;gene-MAML3;gene-RBPJ;gene-PSEN2;gene-DVL1;gene-CTBP1;gene-LOC102384375;
ko05144	94	3	8.94561	0.33536	0.0464703	0.197348	Malaria	gene-LOC112548224;gene-MALRD1;gene-SPON1;
ko05215	137	21	13.0378	1.61071	0.0471203	0.197543	Prostate cancer	gene-LRP11;gene-UBAP1L;gene-SOS1;gene-TCF7L2;gene-AKT3;gene-RALGPS1;gene-GSK3B;gene-KIAA0319L;gene-ERG;gene-NFKB1;gene-KRAS;gene-SOS2;gene-LOC102372372;gene-RASGEF1C;gene-GRB2;gene-NKX3-1;gene-PIK3CB;gene-RAF1;gene-RASGEF1A;gene-LOC112550695;gene-LOC102380057;
ko04711	7	3	0.666163	4.5034	0.0495509	0.202039	Circadian rhythm - fly	gene-GSK3B;gene-ARNTL;gene-CLOCK;
ko04745	72	13	6.85196	1.89727	0.0499123	0.202039	Phototransduction - fly	gene-PLCB1;gene-CABP1;gene-TRPC4;gene-CAMK2A;gene-EFCAB3;gene-LOC102388376;gene-FAM13C;gene-EFCAB11;gene-LOC112550344;gene-PRKCA;gene-CAMK2D;gene-EFCAB6;gene-ITPR1;
ko05206	237	33	22.5544	1.46313	0.0500463	0.202039	MicroRNAs in cancer	gene-LOC102385477;gene-ANOS1;gene-UBAP1L;gene-SOS1;gene-IMPACT;gene-RALGPS1;gene-MEGF10;gene-VWDE;gene-CCND2;gene-TENM4;gene-SPON1;gene-NFKB1;gene-WNT3A;gene-KRAS;gene-SOS2;gene-CDK6;gene-RASGEF1C;gene-IGF2BP1;gene-GRB2;gene-PEAR1;gene-ZFPM2;gene-WNT3;gene-BMPR2;gene-TENM1;gene-FRMD4A;gene-TENM3;gene-RAF1;gene-ROCK1;gene-LOC102382309;gene-RASGEF1A;gene-PRKCA;gene-CUNH11orf65;gene-LOC102384375;
ko04370	90	15	8.56495	1.75132	0.05405	0.215541	VEGF signaling pathway	gene-PPP3CA;gene-KRAS;gene-FRMPD3;gene-LOC102384716;gene-AKT3;gene-PIK3CB;gene-PTK2;gene-RAF1;gene-LOC112550131;gene-SRC;gene-PRKCA;gene-LOC112550695;gene-LOC102380057;gene-LOC102385462;gene-FRMPD4;
ko00061	26	6	2.47432	2.42491	0.0549791	0.216604	Fatty acid biosynthesis	gene-ACSL6;gene-LOC102385647;gene-ACSBG1;gene-ACSL5;gene-IQCA1;gene-LOC112548258;
ko04150	197	28	18.7477	1.49351	0.056448	0.219744	mTOR signaling pathway	gene-STK11;gene-RPS6KA2;gene-SOS1;gene-DIXDC1;gene-AKT3;gene-LRP6;gene-RICTOR;gene-RALGPS1;gene-STRADA;gene-GRB10;gene-GSK3B;gene-DVL1;gene-WNT3A;gene-KRAS;gene-SOS2;gene-RASGEF1C;gene-ENOX1;gene-GRB2;gene-WNT3;gene-RALGAPA2;gene-PIK3CB;gene-RAF1;gene-RASGEF1A;gene-PRKCA;gene-KAZN;gene-LOC112550695;gene-LOC102380057;gene-PRR5;
ko00910	27	6	2.56948	2.3351	0.0624455	0.240232	Nitrogen metabolism	gene-CA5A;gene-CA10;gene-GLUD1;gene-LOC102379182;gene-LMBR1;gene-CA8;
ko04973	52	10	4.94864	2.02076	0.0649525	0.246971	Carbohydrate digestion and absorption	gene-CACNA1D;gene-LOC106722986;gene-LOC102370019;gene-ARID5B;gene-LOC112550695;gene-LOC102380057;gene-LOC102369627;gene-AKT3;gene-PIK3CB;gene-LOC102375731;
ko04916	142	21	13.5136	1.55399	0.068619	0.2557	Melanogenesis	gene-PLCB1;gene-CAMK2A;gene-GNAO1;gene-DIXDC1;gene-LOC102388376;gene-TCF7L2;gene-LMBR1;gene-GSK3B;gene-DVL1;gene-MITF;gene-CABP1;gene-WNT3A;gene-LOC102383230;gene-KRAS;gene-EFCAB3;gene-WNT3;gene-EFCAB11;gene-RAF1;gene-PRKCA;gene-CAMK2D;gene-EFCAB6;
ko05146	379	48	36.068	1.33082	0.0691933	0.2557	Amoebiasis	gene-COL3A1;gene-LOC102377912;gene-FRMPD3;gene-TRABD2B;gene-CCBE1;gene-WBP1L;gene-ACTN4;gene-COL6A1;gene-LOC102386671;gene-NFKB1;gene-C1QTNF3;gene-STARD10;gene-RNF220;gene-COL4A2;gene-C1QTNF7;gene-TMCC2;gene-PIK3CB;gene-LOC112548405;gene-NOS2;gene-ATRN;gene-C8A;gene-SSBP2;gene-LOC112550695;gene-LOC102378033;gene-FRMPD4;gene-LAMB3;gene-LAMA4;gene-PLCB1;gene-LOC102388376;gene-COL4A1;gene-RHBDF1;gen…
ko04260	102	16	9.70694	1.6483	0.0703043	0.2557	Cardiac muscle contraction	gene-LOC106722986;gene-MIPOL1;gene-CACNA1C;gene-WDR7;gene-CACNA2D2;gene-CACNA2D3;gene-CACNA2D4;gene-CACNA1D;gene-C2CD6;gene-LOC102379015;gene-CACNG4;gene-CACNG5;gene-FAM81B;gene-PPFIBP2;gene-WDR72;gene-RYR2;
ko00512	41	8	3.90181	2.05033	0.0709343	0.2557	Mucin type O-glycan biosynthesis	gene-GALNT14;gene-GALNTL6;gene-GALNT13;gene-GALNT16;gene-GALNT11;gene-GALNT9;gene-ANKRD31;gene-GALNT18;
ko05323	137	6	13.0378	0.460202	0.0711582	0.2557	Rheumatoid arthritis	gene-LOC106722986;gene-LOC102383340;gene-LOC102381926;gene-ANGPT1;gene-LOC102368462;gene-IL15;
ko04961	70	12	6.66163	1.80136	0.0733237	0.258003	Endocrine and other factor-regulated calcium reabsorption	gene-KL;gene-PLCB1;gene-LOC106722986;gene-DNM1;gene-DNM3;gene-UBAP1L;gene-PTH1R;gene-LOC102388376;gene-ESR1;gene-PRKCA;gene-LOC102375336;gene-CUNH12orf10;
ko04068	170	24	16.1782	1.48347	0.0736632	0.258003	FoxO signaling pathway	gene-STK11;gene-S1PR4;gene-HOMER2;gene-UBAP1L;gene-SOS1;gene-AKT3;gene-RALGPS1;gene-CCND2;gene-CCNG2;gene-KRAS;gene-SOS2;gene-RASGEF1C;gene-GRB2;gene-LOC102382101;gene-PRKAG2;gene-PIK3CB;gene-RAF1;gene-GRM1;gene-SMAD4;gene-RASGEF1A;gene-STK4;gene-LOC112550695;gene-LOC102380057;gene-CUNH11orf65;
ko05032	126	19	11.9909	1.58453	0.0741659	0.258003	Morphine addiction	gene-LOC102384784;gene-LOC102383230;gene-PDE1C;gene-GNAO1;gene-PDE3A;gene-PDE11A;gene-PDE4B;gene-GRK4;gene-PDE7B;gene-PDE1A;gene-RAB41;gene-PRKCA;gene-GNB4;gene-LOC102373987;gene-PDE10A;gene-GABRG2;gene-GABRB1;gene-GABRG3;gene-GABBR2;
ko04721	87	14	8.27945	1.69093	0.0751676	0.258735	Synaptic vesicle cycle	gene-UNC13B;gene-DNM1;gene-DNM3;gene-UBAP1L;gene-SNAP25;gene-NSF;gene-STX1A;gene-SLC17A6;gene-RIMS1;gene-LOC112547893;gene-UNC13C;gene-LOC102375336;gene-SYT1;gene-SLC18A2;
ko04970	177	25	16.8444	1.48417	0.0779335	0.265461	Salivary secretion	gene-PLCB1;gene-LOC106722986;gene-KCNMA1;gene-LOC102388376;gene-FAM13C;gene-LOC102367958;gene-LOC102383727;gene-LOC112552035;gene-LOC102374927;gene-CHRM3;gene-NOS1;gene-SPON1;gene-RYR3;gene-CABP1;gene-LOC102383230;gene-EFCAB3;gene-PHF21A;gene-LOC102388691;gene-LOC102371752;gene-EFCAB11;gene-LOC112550344;gene-PRKCA;gene-EFCAB6;gene-PRKG1;gene-ITPR1;
ko04910	205	28	19.5091	1.43523	0.0794887	0.267967	Insulin signaling pathway	gene-SOS1;gene-PRKAR2B;gene-AKT3;gene-RALGPS1;gene-PTPRD;gene-GSK3B;gene-SORBS2;gene-LOC102385647;gene-PRKCZ;gene-CABP1;gene-KRAS;gene-SOS2;gene-RASGEF1C;gene-LOC102370019;gene-ARID5B;gene-EFCAB3;gene-GRB2;gene-LOC102383601;gene-PRKAG2;gene-RALGAPA2;gene-PIK3CB;gene-EFCAB11;gene-RAF1;gene-RASGEF1A;gene-IQCA1;gene-LOC112550695;gene-EFCAB6;gene-LOC102380057;
ko04977	43	8	4.09214	1.95497	0.0817085	0.272639	Vitamin digestion and absorption	gene-TCN2;gene-LMBRD1;gene-LOC112550344;gene-CDCP2;gene-CUBN;gene-LOC102383324;gene-NETO2;gene-IMPACT;
ko04550	186	26	17.7009	1.46885	0.0852538	0.281596	Signaling pathways regulating pluripotency of stem cells	gene-LIFR;gene-SMAD5;gene-DIXDC1;gene-PCGF5;gene-AKT3;gene-ISL1;gene-FGF2;gene-BMPR1B;gene-GSK3B;gene-DVL1;gene-ACVR1B;gene-SKI;gene-PCGF6;gene-WNT3A;gene-KRAS;gene-GRB2;gene-AXIN1;gene-WNT3;gene-BMPR2;gene-LOC102386778;gene-PIK3CB;gene-RAF1;gene-SMAD4;gene-CRYBG3;gene-LOC112550695;gene-LOC102380057;
ko00760	59	10	5.6148	1.78101	0.0887471	0.289925	Nicotinate and nicotinamide metabolism	gene-NMRK2;gene-LOC102377716;gene-NAMPT;gene-NADK2;gene-LMF1;gene-LOC102377471;gene-NMNAT2;gene-LOC102377959;gene-LOC102377274;gene-LOC112548934;
ko00471	4	2	0.380664	5.25398	0.0895487	0.289925	D-Glutamine and D-glutamate metabolism	gene-DGLUCY;gene-GLUD1;
ko00270	72	2	6.85196	0.291887	0.092714	0.29723	Cysteine and methionine metabolism	gene-AHCYL2;gene-LOC102380931;
ko03010	157	8	14.9411	0.535437	0.094081	0.298684	Ribosome	gene-FRAS1;gene-LOC102372752;gene-WDR49;gene-CUNH12orf40;gene-MRPL4;gene-LOC102377436;gene-MRPS5;gene-RPL11;
ko04660	146	21	13.8943	1.51142	0.0962483	0.301966	T cell receptor signaling pathway	gene-SOS1;gene-STAC;gene-AKT3;gene-RALGPS1;gene-CD8B;gene-LOC112550131;gene-VAV3;gene-GSK3B;gene-PAK1;gene-NFKB1;gene-PPP3CA;gene-KRAS;gene-SOS2;gene-RASGEF1C;gene-GRB2;gene-PIK3CB;gene-RAF1;gene-RASGEF1A;gene-LOC112550695;gene-LOC102380057;gene-SNTB1;
ko04270	200	27	19.0332	1.41857	0.0969615	0.301966	Vascular smooth muscle contraction	gene-PLCB1;gene-CACNA1C;gene-KCNMA1;gene-LRRFIP1;gene-LOC102388376;gene-FAM13C;gene-LOC102384716;gene-MYL9;gene-LOC102383727;gene-LOC102375383;gene-LOC102385462;gene-LOC102375729;gene-CABP1;gene-LOC102383230;gene-CALD1;gene-EFCAB3;gene-CCDC155;gene-MYLK;gene-CACNA1D;gene-EFCAB11;gene-LOC112550344;gene-RAF1;gene-ROCK1;gene-PRKCA;gene-EFCAB6;gene-PRKG1;gene-ITPR1;
ko04920	100	15	9.51661	1.57619	0.098286	0.302994	Adipocytokine signaling pathway	gene-STK11;gene-RXRA;gene-TRAFD1;gene-RXRG;gene-ACSL5;gene-PRKAG2;gene-PTPN11;gene-AKT3;gene-LOC112548258;gene-ACSL6;gene-LOC102386995;gene-ACSBG1;gene-NPY;gene-LEPR;gene-NFKB1;
ko03020	112	5	10.6586	0.469105	0.0991447	0.302994	RNA polymerase	gene-STARD10;gene-LOC102381454;gene-IRX4;gene-POLR2K;gene-CCDC129;
ko00532	24	5	2.28399	2.18915	0.102448	0.310188	Glycosaminoglycan biosynthesis - chondroitin sulfate / dermatan sulfate	gene-LOC102376702;gene-UST;gene-CHSY3;gene-CHST13;gene-CHST11;
ko04974	389	48	37.0196	1.29661	0.103656	0.310968	Protein digestion and absorption	gene-LOC112551217;gene-COL3A1;gene-MEP1B;gene-COL5A2;gene-CCBE1;gene-KCNQ1;gene-COL18A1;gene-COL17A1;gene-COL6A1;gene-LOC102386671;gene-COL21A1;gene-COL19A1;gene-C1QTNF3;gene-LOC102378392;gene-COL10A1;gene-COL27A1;gene-COL4A2;gene-C1QTNF7;gene-LOC102379960;gene-OTOL1;gene-VIT;gene-LOC102373959;gene-LOC102376909;gene-SSBP2;gene-MME;gene-LOC102378337;gene-LOC106722986;gene-DPP6;gene-DPP4;gene-GAREM…
ko05010	245	32	23.3157	1.37247	0.106979	0.318018	Alzheimer's disease	gene-LOC102372992;gene-PLCB1;gene-CACNA1C;gene-APP;gene-LOC102388376;gene-FAM13C;gene-ZC2HC1A;gene-LOC102383727;gene-LOC112550131;gene-NOS1;gene-GSK3B;gene-FHIT;gene-RYR3;gene-PPP3CA;gene-CABP1;gene-EFCAB3;gene-CACNA1D;gene-EFCAB11;gene-LOC102379015;gene-LOC112550344;gene-PSEN2;gene-MALRD1;gene-MME;gene-EFCAB6;gene-NDUFV2;gene-LOC102386426;gene-FAM3C;gene-GRIN2A;gene-MAPT;gene-GRIN2B;gene-ITPR1;g…
ko00051	39	7	3.71148	1.88604	0.116252	0.342471	Fructose and mannose metabolism	gene-CCND2;gene-LOC102370019;gene-ARID5B;gene-LOC102383601;gene-LOC102387980;gene-TSTA3;gene-GMDS;
ko05034	233	30	22.1737	1.35295	0.123578	0.360803	Alcoholism	gene-GNAO1;gene-SOS1;gene-CFAP47;gene-LOC112550398;gene-RALGPS1;gene-HDAC4;gene-CABP1;gene-LOC102383230;gene-KRAS;gene-SOS2;gene-LOC102372372;gene-RASGEF1C;gene-EFCAB3;gene-HDAC8;gene-GRB2;gene-EFCAB11;gene-HDAC9;gene-RAF1;gene-CAMKK1;gene-RASGEF1A;gene-DDC;gene-GNB4;gene-SLC18A2;gene-EFCAB6;gene-PKIA;gene-CAMK4;gene-NPY;gene-LOC102382633;gene-GRIN2A;gene-GRIN2B;
ko04964	30	6	2.85498	2.10159	0.1259	0.364331	Proximal tubule bicarbonate reclamation	gene-SLC4A9;gene-LOC106722986;gene-CA10;gene-SLC4A4;gene-GLUD1;gene-SLC38A3;
ko05216	60	10	5.70997	1.75132	0.13094	0.372642	Thyroid cancer	gene-RXRA;gene-KRAS;gene-RXRG;gene-POLK;gene-SPECC1L;gene-PPFIBP2;gene-LOC102377181;gene-ENOX1;gene-TCF7L2;gene-LOC106723209;
ko04217	243	31	23.1254	1.34052	0.131051	0.372642	Necroptosis	gene-LOC102372992;gene-TOX2;gene-CAMK2A;gene-TRAFD1;gene-LOC102387914;gene-LOC102378436;gene-SNTA1;gene-CFAP47;gene-CYLD;gene-VPS4B;gene-LOC102384716;gene-LOC102369335;gene-EIF2AK2;gene-SNTG2;gene-FHIT;gene-LOC102385881;gene-LOC106723326;gene-LOC102382702;gene-GLUD1;gene-LOC102385462;gene-LOC102373183;gene-LOC102381444;gene-LOC102372275;gene-SLC25A31;gene-LOC102382101;gene-LOC102373544;gene-LOC10…
ko00730	19	4	1.80816	2.2122	0.134334	0.378683	Thiamine metabolism	gene-ALPL;gene-LOC112550039;gene-LOC102378771;gene-AK5;
ko05210	103	15	9.80211	1.53028	0.137748	0.384989	Colorectal cancer	gene-KRAS;gene-ANOS1;gene-POLK;gene-AXIN1;gene-MSH3;gene-TCF7L2;gene-AKT3;gene-PIK3CB;gene-RAF1;gene-SMAD4;gene-GSK3B;gene-LOC112550695;gene-LOC102380057;gene-ZCWPW2;gene-DCC;
ko05225	220	28	20.9365	1.33737	0.142318	0.39292	Hepatocellular carcinoma	gene-POLK;gene-SOS1;gene-DIXDC1;gene-TCF7L2;gene-AKT3;gene-LRP6;gene-RALGPS1;gene-GSK3B;gene-DVL1;gene-LOC102382509;gene-WNT3A;gene-KRAS;gene-SOS2;gene-ARID1B;gene-CDK6;gene-RASGEF1C;gene-SMARCD3;gene-GRB2;gene-AXIN1;gene-SMARCB1;gene-WNT3;gene-PIK3CB;gene-RAF1;gene-SMAD4;gene-RASGEF1A;gene-PRKCA;gene-LOC112550695;gene-LOC102380057;
ko04960	47	8	4.47281	1.78859	0.143674	0.39292	Aldosterone-regulated sodium reabsorption	gene-LOC106722986;gene-KRAS;gene-SCNN1G;gene-PRKCA;gene-LOC112550695;gene-LOC102380057;gene-PIK3CB;gene-NEDD4L;
ko04022	261	33	24.8384	1.32859	0.144191	0.39292	cGMP-PKG signaling pathway	gene-CACNA1C;gene-KCNMA1;gene-FAM13C;gene-AKT3;gene-LOC102383727;gene-LOC102375383;gene-EVL;gene-PPP3CA;gene-LOC102372372;gene-SLC25A31;gene-PPIF;gene-LOC102371752;gene-CACNA1D;gene-EFCAB11;gene-LOC112550344;gene-RAF1;gene-EFCAB6;gene-PRKG1;gene-PLCB1;gene-LOC106722986;gene-PDE3A;gene-LRRFIP1;gene-LOC102388376;gene-MYL9;gene-LOC112550131;gene-CABP1;gene-LOC102383230;gene-EFCAB3;gene-CCDC155;gene-…
ko04066	132	18	12.5619	1.4329	0.146976	0.397199	HIF-1 signaling pathway	gene-LOC106722986;gene-CAMK2A;gene-ANGPTL1;gene-AKT3;gene-LOC102384825;gene-NFKB1;gene-LOC102373183;gene-LOC102370019;gene-ARID5B;gene-PIK3CB;gene-NOS2;gene-PRKCA;gene-CAMK2D;gene-LOC112550695;gene-ANGPT1;gene-LOC102380057;gene-ANGPT2;gene-LOC102368462;
ko04114	168	22	15.9879	1.37604	0.15573	0.411658	Oocyte meiosis	gene-RPS6KA2;gene-LOC106722986;gene-CAMK2A;gene-PGR;gene-SFXN5;gene-FAM13C;gene-PPP2R5A;gene-LOC102383727;gene-LOC112550131;gene-CABP1;gene-PPP3CA;gene-LOC102383230;gene-EFCAB3;gene-CDC20B;gene-EFCAB11;gene-ZNF541;gene-LOC112550344;gene-RGS22;gene-CAMK2D;gene-EFCAB6;gene-YWHAE;gene-ITPR1;
ko00510	66	10	6.28096	1.59211	0.155988	0.411658	N-Glycan biosynthesis	gene-MAN1A1;gene-ALG14;gene-ZSWIM5;gene-MGAT5;gene-MAN1A2;gene-FUT8;gene-TUSC3;gene-MAN2A1;gene-MGAT4A;gene-LOC102385581;
ko05203	319	39	30.358	1.28467	0.156103	0.411658	Viral carcinogenesis	gene-TRAFD1;gene-SNTA1;gene-SCRIB;gene-CCND2;gene-EIF2AK2;gene-ACTN4;gene-HDAC4;gene-NFKB1;gene-CCNJ;gene-SND1;gene-LRRC69;gene-LOC102372372;gene-CDC20B;gene-VAC14;gene-PHF21A;gene-PIK3CB;gene-RBPJ;gene-LOC112550695;gene-LOC102382633;gene-YWHAE;gene-LOC102372621;gene-UBAP1L;gene-RBL1;gene-LOC102379232;gene-LOC106723444;gene-LOC106722486;gene-PHF21B;gene-KRAS;gene-CDK6;gene-HDAC8;gene-GRB2;gene-HD…
ko04727	115	16	10.9441	1.46198	0.160206	0.419099	GABAergic synapse	gene-LOC102384784;gene-LOC102383230;gene-GNAO1;gene-CACNA1C;gene-NSF;gene-CACNA1D;gene-SLC38A3;gene-SRC;gene-PRKCA;gene-GNB4;gene-LOC102373987;gene-SLC38A1;gene-GABRG2;gene-GABRB1;gene-GABRG3;gene-GABBR2;
ko00480	58	2	5.51963	0.362343	0.170434	0.442316	Glutathione metabolism	gene-HPGDS;gene-LOC102384755;
ko05218	99	14	9.42144	1.48597	0.177833	0.451891	Melanoma	gene-KRAS;gene-POLK;gene-CDK6;gene-UBAP1L;gene-FGF14;gene-FGF12;gene-AKT3;gene-PIK3CB;gene-FGF2;gene-FGF13;gene-RAF1;gene-LOC112550695;gene-LOC102380057;gene-MITF;
ko05230	75	11	7.13746	1.54116	0.177997	0.451891	Central carbon metabolism in cancer	gene-KRAS;gene-LOC102370019;gene-ARID5B;gene-AKT3;gene-PIK3CB;gene-CCND2;gene-RAF1;gene-LMBR1;gene-LOC112550695;gene-NTRK3;gene-LOC102380057;
ko04215	43	1	4.09214	0.244371	0.178269	0.451891	Apoptosis - multiple species	gene-LOC102372992;
ko00524	7	2	0.666163	3.00227	0.180962	0.45314	Neomycin, kanamycin and gentamicin biosynthesis	gene-ARID5B;gene-LOC102370019;
ko04723	190	24	18.0816	1.32732	0.181595	0.45314	Retrograde endocannabinoid signaling	gene-PLCB1;gene-GNAO1;gene-CACNA1C;gene-LOC102388376;gene-RIMS1;gene-LOC112547893;gene-FAM13C;gene-LOC102383727;gene-LOC102373987;gene-LOC102383230;gene-LOC102384784;gene-GRM5;gene-SLC17A6;gene-GRIA3;gene-CACNA1D;gene-LOC112550344;gene-GRM1;gene-PRKCA;gene-GNB4;gene-GABRG2;gene-GABRB1;gene-NDUFV2;gene-GABRG3;gene-ITPR1;
ko04930	57	9	5.42447	1.65915	0.182919	0.45314	Type II diabetes mellitus	gene-CACNA1D;gene-PRKCZ;gene-CACNA1C;gene-LOC102370019;gene-ARID5B;gene-LOC112550695;gene-LOC102380057;gene-LOC102382057;gene-PIK3CB;
ko04620	139	8	13.2281	0.604774	0.186534	0.455564	Toll-like receptor signaling pathway	gene-TRAFD1;gene-AKT3;gene-NFKB1;gene-MAP2K4;gene-LOC112548128;gene-PIK3CB;gene-LOC112550695;gene-LOC102380057;
ko04962	58	9	5.51963	1.63054	0.187107	0.455564	Vasopressin-regulated water reabsorption	gene-LOC112548499;gene-PLEKHH2;gene-LOC102372372;gene-DYNC1I2;gene-DYNC2H1;gene-DCTN4;gene-ARHGDIA;gene-PLEKHH1;gene-NSF;
ko05167	278	34	26.4562	1.28514	0.188077	0.455564	Kaposi's sarcoma-associated herpesvirus infection	gene-LOC102372992;gene-TRAFD1;gene-FAM13C;gene-AKT3;gene-FGF2;gene-LOC102383727;gene-EIF2AK2;gene-GSK3B;gene-NFKB1;gene-PPP3CA;gene-MAP2K4;gene-PIK3CB;gene-EFCAB11;gene-LOC112550344;gene-RAF1;gene-GNB4;gene-LOC112550695;gene-EFCAB6;gene-ANGPT2;gene-LOC102372621;gene-LOC102379232;gene-ANGPTL1;gene-LOC106723444;gene-LOC112550131;gene-CABP1;gene-KRAS;gene-CDK6;gene-EFCAB3;gene-PGBD5;gene-SRC;gene-LO…
ko04152	164	21	15.6072	1.34553	0.191314	0.459998	AMPK signaling pathway	gene-STK11;gene-PPP2R2C;gene-SCD5;gene-PPP2R5A;gene-AKT3;gene-PPP2R3A;gene-STRADA;gene-LEPR;gene-CCNJ;gene-RAB10;gene-LOC102385647;gene-CFTR;gene-LOC102372372;gene-LOC102383601;gene-PRKAG2;gene-RALGAPA2;gene-PIK3CB;gene-ZNF541;gene-IQCA1;gene-LOC112550695;gene-LOC102380057;
ko04630	210	26	19.9849	1.30098	0.202068	0.480789	Jak-STAT signaling pathway	gene-LOC102388526;gene-LIFR;gene-SOS1;gene-CNTFR;gene-ZMIZ1;gene-PTPN11;gene-AKT3;gene-FHL1;gene-RALGPS1;gene-CCND2;gene-LOC102372038;gene-GHR;gene-LEPR;gene-LOC102377274;gene-SOS2;gene-RASGEF1C;gene-GRB2;gene-PIK3CB;gene-LOC102386995;gene-PIAS1;gene-RAF1;gene-RASGEF1A;gene-LOC102369874;gene-LOC112550695;gene-LOC102380057;gene-IL15;
ko05020	61	9	5.80513	1.55035	0.202902	0.480789	Prion diseases	gene-NCAM1;gene-MEGF10;gene-VWDE;gene-C8A;gene-LOC102376310;gene-ANOS1;gene-C7;gene-LOC102384375;gene-LOC102376566;
ko04933	258	31	24.5529	1.26258	0.209176	0.492089	AGE-RAGE signaling pathway in diabetic complications	gene-COL3A1;gene-AKT3;gene-CCBE1;gene-FAM207A;gene-LOC102383099;gene-COL6A1;gene-LOC102386671;gene-NFKB1;gene-C1QTNF3;gene-PRKCZ;gene-COL4A2;gene-C1QTNF7;gene-PIK3CB;gene-SSBP2;gene-LOC112550695;gene-FHOD3;gene-PLCB1;gene-COL4A1;gene-LOC112551660;gene-RHBDF1;gene-NOX4;gene-LOC102373183;gene-KRAS;gene-VEGFC;gene-LOC106722349;gene-COL4A5;gene-ZCCHC14;gene-SMAD4;gene-PRKCA;gene-LOC102380057;gene-LOC…
ko04672	69	3	6.56646	0.456867	0.210799	0.492367	Intestinal immune network for IgA production	gene-LOC102383340;gene-LOC102381926;gene-IL15;
ko04080	435	50	41.3973	1.20781	0.222385	0.515744	Neuroactive ligand-receptor interaction	gene-CRHR1;gene-S1PR4;gene-PTGER4;gene-PTH1R;gene-GRID1;gene-VIPR1;gene-F2RL2;gene-GRM4;gene-LOC102377482;gene-GHR;gene-GABBR2;gene-GRID2;gene-NR3C1;gene-GLRA1;gene-HCRTR2;gene-LOC112548405;gene-GRIK4;gene-LOC102378994;gene-NPFFR2;gene-GRM1;gene-LOC102371662;gene-LOC102371997;gene-LOC102371460;gene-MCHR2;gene-PRRG4;gene-PARD3B;gene-LOC102370299;gene-CHRM3;gene-LOC102373987;gene-LOC102381952;gene-…
ko04621	278	33	26.4562	1.24735	0.225035	0.518213	NOD-like receptor signaling pathway	gene-RNASEL;gene-TRAFD1;gene-ANTXR2;gene-LOC102378436;gene-FAM13C;gene-LOC102383727;gene-LOC102385608;gene-LOC102382702;gene-NFKB1;gene-TRPM2;gene-MAVS;gene-LOC102372275;gene-LOC102381365;gene-TXN2;gene-LOC102373544;gene-LOC112550344;gene-LOC102384011;gene-LRRC74A;gene-PLCB1;gene-NOD1;gene-LOC102387914;gene-LOC102382107;gene-TXNL1;gene-NAMPT;gene-MFN1;gene-LOC102385881;gene-LOC106723326;gene-LOC1…
ko03015	159	20	15.1314	1.32175	0.23118	0.528642	mRNA surveillance pathway	gene-LOC102372992;gene-PPP2R2C;gene-SHTN1;gene-ZGRF1;gene-FRYL;gene-LOC102383623;gene-PPP2R5A;gene-LOC102373621;gene-PPP2R3A;gene-MSI2;gene-CFAP99;gene-SWT1;gene-PAPOLG;gene-NXT2;gene-ZNF541;gene-MTUS2;gene-KIAA1671;gene-UPF2;gene-BBOF1;gene-LOC102371997;
ko00240	211	14	20.08	0.69721	0.232906	0.528891	Pyrimidine metabolism	gene-LOC102381454;gene-IRX4;gene-CTPS2;gene-POLR2K;gene-DPYD;gene-CCDC129;gene-STARD10;gene-AK9;gene-PRIM2;gene-LOC102383572;gene-CUNH1orf123;gene-NME7;gene-LOC102381801;gene-POLA1;
ko00523	2	1	0.190332	5.25398	0.23877	0.537362	Polyketide sugar unit biosynthesis	gene-TGDS;
ko05033	72	10	6.85196	1.45944	0.239923	0.537362	Nicotine addiction	gene-LOC102371460;gene-LOC102384784;gene-SLC17A6;gene-GRIA3;gene-LOC102373987;gene-GABRG2;gene-GABRB1;gene-GABRG3;gene-GRIN2A;gene-GRIN2B;
ko04371	214	26	20.3655	1.27667	0.248865	0.547532	Apelin signaling pathway	gene-PLCB1;gene-LOC102388376;gene-FAM13C;gene-AKT3;gene-LOC106722486;gene-LOC102383727;gene-NOS1;gene-HDAC4;gene-RYR3;gene-CABP1;gene-LOC102383230;gene-KRAS;gene-EFCAB3;gene-PRKAG2;gene-MYLK;gene-PGBD5;gene-EFCAB11;gene-NOS2;gene-LOC112550344;gene-RAF1;gene-SMAD4;gene-GNB4;gene-EFCAB6;gene-CAMK4;gene-RYR2;gene-ITPR1;
ko05418	214	26	20.3655	1.27667	0.248865	0.547532	Fluid shear stress and atherosclerosis	gene-CAV1;gene-MAP2K5;gene-LOC102377912;gene-FRMPD3;gene-ZMIZ1;gene-TXNL1;gene-AKT3;gene-BMPR1B;gene-LOC102385608;gene-NFKB1;gene-PRKCZ;gene-CABP1;gene-MAP2K4;gene-EFCAB3;gene-TXN2;gene-BMPR2;gene-PIK3CB;gene-PTK2;gene-EFCAB11;gene-SRC;gene-LOC112550695;gene-CRYBG3;gene-EFCAB6;gene-LOC102380057;gene-SH3PXD2A;gene-FRMPD4;
ko00072	17	3	1.61782	1.85434	0.249595	0.547532	Synthesis and degradation of ketone bodies	gene-HMGCS2;gene-LOC102386191;gene-PLCXD1;
ko04064	146	9	13.8943	0.64775	0.251161	0.547532	NF-kappa B signaling pathway	gene-TRAFD1;gene-LOC102377912;gene-ZMIZ1;gene-BTK;gene-ERC1;gene-NFKB1;gene-LRCH2;gene-TRAF5;gene-CUNH11orf65;
ko05133	140	18	13.3233	1.35102	0.254913	0.552029	Pertussis	gene-NOD1;gene-TRAFD1;gene-LOC102387914;gene-LOC102378436;gene-LOC102385881;gene-LOC106723326;gene-LOC102382702;gene-NFKB1;gene-CABP1;gene-LOC102381444;gene-EFCAB3;gene-LOC102372275;gene-EFCAB11;gene-NOS2;gene-LOC102373544;gene-C1S;gene-CCDC125;gene-EFCAB6;
ko04514	274	32	26.0755	1.22721	0.262498	0.564716	Cell adhesion molecules (CAMs)	gene-LOC102375705;gene-LOC102383340;gene-NEO1;gene-LINGO1;gene-LOC102386905;gene-HHLA2;gene-PTPRD;gene-ITGA9;gene-NEGR1;gene-CDH4;gene-LOC112549044;gene-PTPRM;gene-NTNG1;gene-LOC102373544;gene-NLGN1;gene-LOC102372621;gene-CNTNAP5;gene-CNTNAP2;gene-NRXN1;gene-CLDN10;gene-NECTIN3;gene-LRRC4C;gene-LOC102379232;gene-LOC106723444;gene-CD99L2;gene-CD8B;gene-CD22;gene-CFAP61;gene-NCAM1;gene-LOC102373081…
ko04622	91	5	8.66011	0.57736	0.277235	0.592523	RIG-I-like receptor signaling pathway	gene-MAVS;gene-TRAFD1;gene-CYLD;gene-NFKB1;gene-TMEM173;
ko00330	68	3	6.47129	0.463586	0.285797	0.606856	Arginine and proline metabolism	gene-NOS2;gene-AZIN2;gene-NOS1;
ko04520	162	20	15.4169	1.29728	0.289147	0.607037	Adherens junction	gene-YES1;gene-NECTIN3;gene-TCF7L2;gene-IQGAP1;gene-PARD3B;gene-CTNND2;gene-CTNNAL1;gene-PTPRD;gene-ACTN4;gene-SORBS2;gene-CTNNA2;gene-ARVCF;gene-PTPRM;gene-WASF1;gene-LOC102378994;gene-SMTNL2;gene-SMAD4;gene-TJP1;gene-SRC;gene-CTNNA3;
ko00670	23	4	2.18882	1.82747	0.289595	0.607037	One carbon pool by folate	gene-LOC102382003;gene-LOC102380169;gene-FTCDNL1;gene-AMT;
ko05162	166	20	15.7976	1.26602	0.2973	0.619217	Measles	gene-TRAFD1;gene-TP73;gene-AKT3;gene-CCND2;gene-EIF2AK2;gene-GSK3B;gene-LOC102372656;gene-NFKB1;gene-DOK6;gene-MAVS;gene-CDK6;gene-EIF2AK4;gene-LOC102382101;gene-FRMD4A;gene-PIK3CB;gene-TMEM161B;gene-ATAD1;gene-LOC102369874;gene-LOC112550695;gene-LOC102380057;
ko00073	3	1	0.285498	3.50265	0.304937	0.631103	Cutin, suberine and wax biosynthesis	gene-LOC102381240;
ko04919	223	26	21.222	1.22514	0.309998	0.637544	Thyroid hormone signaling pathway	gene-RXRA;gene-PLCB1;gene-LOC106722986;gene-RXRG;gene-ANOS1;gene-UBAP1L;gene-AKT3;gene-MED13L;gene-MEGF10;gene-VWDE;gene-FAM207A;gene-GSK3B;gene-MED12L;gene-KRAS;gene-RCAN2;gene-MED1;gene-XKR8;gene-RALGAPA2;gene-PIK3CB;gene-ESR1;gene-RAF1;gene-SRC;gene-PRKCA;gene-LOC112550695;gene-LOC102380057;gene-LOC102384375;
ko00592	43	6	4.09214	1.46622	0.316456	0.637913	alpha-Linolenic acid metabolism	gene-LOC102375729;gene-LOC102379811;gene-LOC102368407;gene-LOC102376076;gene-LOC102385462;gene-LOC102384716;
ko04212	102	13	9.70694	1.33925	0.317757	0.637913	Longevity regulating pathway - worm	gene-RASGEF1C;gene-KLHDC3;gene-SCD5;gene-LOC102381240;gene-AKT3;gene-PIK3CB;gene-WASHC1;gene-LOC102371146;gene-LOC102369335;gene-LOC102371261;gene-RASGEF1A;gene-LOC102378031;gene-TCERG1L;
ko04140	183	22	17.4154	1.26325	0.317981	0.637913	Autophagy - animal	gene-STK11;gene-TOX2;gene-TRAFD1;gene-CFAP47;gene-FAM13C;gene-ZFYVE28;gene-AKT3;gene-KRAS;gene-EIF2AK4;gene-ATG7;gene-RALGAPA2;gene-PGBD5;gene-PIK3CB;gene-UVRAG;gene-LOC112550344;gene-RAF1;gene-RUBCNL;gene-SUPT20H;gene-LOC112550695;gene-LOC102380057;gene-MTMR3;gene-ITPR1;
ko04380	183	22	17.4154	1.26325	0.317981	0.637913	Osteoclast differentiation	gene-TRAFD1;gene-LOC102378008;gene-GAB2;gene-LOC102377912;gene-CYLD;gene-BTK;gene-AKT3;gene-LOC112550131;gene-LOC102385608;gene-NFKB1;gene-MITF;gene-LOC102382872;gene-PPP3CA;gene-GRB2;gene-PIK3CB;gene-GAB3;gene-LOC112550695;gene-LOC106723162;gene-CAMK4;gene-LOC102380057;gene-SH3PXD2A;gene-LOC102368518;
ko05231	186	22	17.7009	1.24287	0.323004	0.639695	Choline metabolism in cancer	gene-SOS1;gene-SLC44A5;gene-GPCPD1;gene-LOC102384716;gene-AKT3;gene-RALGPS1;gene-PIP5K1B;gene-LOC102385462;gene-KRAS;gene-SOS2;gene-RASGEF1C;gene-GRB2;gene-PLPP3;gene-RALGAPA2;gene-PIK3CB;gene-WASF1;gene-RAF1;gene-RASGEF1A;gene-PRKCA;gene-LOC112550695;gene-DGKB;gene-LOC102380057;
ko00250	51	2	4.85347	0.412076	0.323178	0.639695	Alanine, aspartate and glutamate metabolism	gene-LOC112549301;gene-GLUD1;
ko00190	150	10	14.2749	0.70053	0.324738	0.639695	Oxidative phosphorylation	gene-LOC102371371;gene-MEGF10;gene-ZC2HC1A;gene-MEGF6;gene-FHIT;gene-PPA2;gene-PEAR1;gene-LOC102379015;gene-NDUFV2;gene-LOC102386426;
ko04922	146	18	13.8943	1.2955	0.328389	0.643012	Glucagon signaling pathway	gene-PLCB1;gene-CAMK2A;gene-LOC102388376;gene-FAM13C;gene-AKT3;gene-LOC102383727;gene-LOC112550131;gene-LOC102381952;gene-CABP1;gene-PPP3CA;gene-LOC102372372;gene-EFCAB3;gene-PRKAG2;gene-EFCAB11;gene-LOC112550344;gene-CAMK2D;gene-EFCAB6;gene-ITPR1;
ko05134	115	7	10.9441	0.639614	0.331271	0.644795	Legionellosis	gene-LOC102381444;gene-ARID5B;gene-LOC112548128;gene-TMEM161B;gene-ARF1;gene-LOC102385881;gene-NFKB1;
ko05030	78	10	7.42296	1.34717	0.34361	0.664856	Cocaine addiction	gene-LOC102383230;gene-LOC102372372;gene-TTC29;gene-CFAP47;gene-DDC;gene-GPSM1;gene-SLC18A2;gene-GRIN2A;gene-NFKB1;gene-GRIN2B;
ko05164	271	31	25.79	1.20202	0.354451	0.681798	Influenza A	gene-LOC102372992;gene-RNASEL;gene-LOC102383340;gene-LOC102378436;gene-AKT3;gene-EIF2AK2;gene-LOC102377482;gene-GSK3B;gene-LOC102382702;gene-NFKB1;gene-MAVS;gene-MAP2K4;gene-LOC102372275;gene-PIK3CB;gene-NXT2;gene-TMEM161B;gene-LOC102373544;gene-RAF1;gene-LOC112550695;gene-LOC102387914;gene-LOC102385881;gene-LOC106723326;gene-AGFG1;gene-LOC102381444;gene-EIF2AK4;gene-NLRC5;gene-KLHDC8A;gene-LOC10…
ko00340	33	1	3.14048	0.318423	0.361241	0.690794	Histidine metabolism	gene-FTCDNL1;
ko04350	131	16	12.4668	1.28341	0.376178	0.711041	TGF-beta signaling pathway	gene-LTBP1;gene-SMAD5;gene-RBL1;gene-BMP7;gene-ZFYVE28;gene-IRX4;gene-BMPR1B;gene-ACVR1B;gene-SPON1;gene-BMP5;gene-BMPR2;gene-GREM2;gene-CRIM1;gene-ROCK1;gene-SMAD4;gene-CRYBG3;
ko04918	131	16	12.4668	1.28341	0.376178	0.711041	Thyroid hormone synthesis	gene-PLCB1;gene-LOC106722986;gene-LOC102388376;gene-FAM13C;gene-LOC106722486;gene-LOC102383727;gene-LRP2;gene-LOC102383230;gene-LOC102372372;gene-IYD;gene-LOC102375384;gene-TG;gene-LOC112550344;gene-PRKCA;gene-LDLRAD3;gene-ITPR1;
ko04216	59	8	5.6148	1.42481	0.379689	0.713554	Ferroptosis	gene-ACSL6;gene-LOC102373183;gene-ACSL5;gene-SLC39A14;gene-LOC102384825;gene-SLC39A8;gene-ATG7;gene-LOC102384755;
ko03018	99	6	9.42144	0.636845	0.382821	0.715328	RNA degradation	gene-EDC4;gene-NCOA7;gene-PARN;gene-CNOT4;gene-OXR1;gene-DIS3L;
ko00590	95	12	9.04078	1.32732	0.386738	0.718541	Arachidonic acid metabolism	gene-LOC102375729;gene-HPGDS;gene-LOC102384716;gene-LOC102371261;gene-LOC102379888;gene-LOC102368407;gene-LTA4H;gene-LOC102376076;gene-LOC102385462;gene-TBXAS1;gene-PTGES;gene-LOC102372575;
ko04210	248	28	23.6012	1.18638	0.389837	0.720207	Apoptosis	gene-LOC102372992;gene-LRRC74A;gene-TRAFD1;gene-STAC;gene-FAM13C;gene-LOC112551414;gene-AKT3;gene-LOC102369335;gene-LOC102383727;gene-CTSZ;gene-NFKB1;gene-KNDC1;gene-KRAS;gene-B3GNTL1;gene-CASP6;gene-LOC102370581;gene-LOC102382101;gene-LRCH2;gene-PIK3CB;gene-PTPN13;gene-LOC112548405;gene-LOC112550344;gene-RAF1;gene-LOC102378031;gene-LOC112550695;gene-LOC102380057;gene-CUNH11orf65;gene-ITPR1;
ko02010	62	8	5.9003	1.35586	0.393426	0.722755	ABC transporters	gene-ABCC9;gene-LOC102372704;gene-CFTR;gene-ABCC5;gene-LOC102382057;gene-ABCC4;gene-IMPACT;gene-ABCA5;
ko04218	257	29	24.4577	1.18572	0.397797	0.726701	Cellular senescence	gene-FAM13C;gene-AKT3;gene-LOC102383727;gene-CCND2;gene-NFKB1;gene-CCNJ;gene-PPP3CA;gene-SLC25A31;gene-PIK3CB;gene-CACNA1D;gene-EFCAB11;gene-LOC112550344;gene-RAF1;gene-LOC112550695;gene-EFCAB6;gene-LOC102372621;gene-UBAP1L;gene-RBL1;gene-LOC102379232;gene-LOC106723444;gene-LOC112550131;gene-CABP1;gene-KRAS;gene-CDK6;gene-EFCAB3;gene-RALGAPA2;gene-LOC102380057;gene-CUNH11orf65;gene-ITPR1;
ko00515	36	5	3.42598	1.45944	0.400327	0.72726	Mannose type O-glycan biosynthesis	gene-ISPD;gene-CUNH11orf97;gene-LARGE1;gene-POMT2;gene-FAM3C;
ko05416	155	18	14.7507	1.22028	0.415747	0.748092	Viral myocarditis	gene-LOC102372992;gene-LOC102372621;gene-LOC102383340;gene-CAV1;gene-DTNB;gene-LOC102379232;gene-C2CD6;gene-LOC106723444;gene-CUNH21orf91;gene-FAM81B;gene-PPFIBP2;gene-SGCD;gene-UTRN;gene-MIPOL1;gene-DMD;gene-DTNA;gene-SGCZ;gene-LOC102381926;
ko05168	365	29	34.7356	0.834878	0.416369	0.748092	Herpes simplex infection	gene-LOC102372992;gene-RNASEL;gene-TRAFD1;gene-LOC102383340;gene-ARNTL;gene-LOC102381454;gene-KLHDC3;gene-PTPN11;gene-TAF5;gene-IRX4;gene-EIF2AK2;gene-TNFRSF14;gene-NFKB1;gene-STARD10;gene-MAVS;gene-LOC102372621;gene-LOC102379232;gene-LOC106723444;gene-CLOCK;gene-CFDP1;gene-CCDC129;gene-LOC102381444;gene-WDR7;gene-EIF2AK4;gene-LOC102386995;gene-CDC34;gene-LOC102381926;gene-TRAF5;gene-IL15;
ko00380	72	9	6.85196	1.31349	0.426936	0.760061	Tryptophan metabolism	gene-EHHADH;gene-ASMTL;gene-RASGEF1C;gene-CFAP47;gene-ZMIZ1;gene-ACMSD;gene-DDC;gene-RASGEF1A;gene-LOC102377274;
ko05140	117	8	11.1344	0.718492	0.428572	0.760061	Leishmaniasis	gene-LOC102373183;gene-TRAFD1;gene-LOC102383340;gene-NOS2;gene-LOC102381926;gene-LOC102385608;gene-SH3PXD2A;gene-NFKB1;
ko03460	73	9	6.94712	1.2955	0.431374	0.760061	Fanconi anemia pathway	gene-POLK;gene-LOC112551522;gene-REV3L;gene-POLN;gene-FANCA;gene-FANCD2;gene-ATRIP;gene-FANCG;gene-LMBR1;
ko04612	122	8	11.6103	0.689045	0.432328	0.760061	Antigen processing and presentation	gene-LOC102372621;gene-LOC102383340;gene-NLRC5;gene-LOC102379232;gene-TMEM161B;gene-LOC106723444;gene-CD8B;gene-LOC102381926;
ko00010	80	5	7.61329	0.656746	0.443416	0.77277	Glycolysis / Gluconeogenesis	gene-LOC102370019;gene-ARID5B;gene-LOC102383601;gene-ACSS2;gene-LOC102387980;
ko00500	44	6	4.18731	1.4329	0.444284	0.77277	Starch and sucrose metabolism	gene-LOC102373068;gene-LOC102370019;gene-ARID5B;gene-LOC102385581;gene-LOC102369627;gene-LOC102375731;
ko04614	45	6	4.28247	1.40106	0.449335	0.777293	Renin-angiotensin system	gene-LOC112548405;gene-AGT;gene-FAM210B;gene-MME;gene-GZMM;gene-LNPEP;
ko01212	83	10	7.89879	1.26602	0.459245	0.777293	Fatty acid metabolism	gene-LOC102385647;gene-EHHADH;gene-LOC102379811;gene-ACSL5;gene-SCD5;gene-LOC112548258;gene-ACSL6;gene-ACSBG1;gene-IQCA1;gene-HACD2;
ko04211	130	15	12.3716	1.21246	0.459306	0.777293	Longevity regulating pathway	gene-STK11;gene-KL;gene-AKT3;gene-NFKB1;gene-LOC102383230;gene-KRAS;gene-LOC102372372;gene-RASGEF1C;gene-PRKAG2;gene-RALGAPA2;gene-PIK3CB;gene-RASGEF1A;gene-LOC112550695;gene-CAMK4;gene-LOC102380057;
ko03450	21	3	1.99849	1.50114	0.460217	0.777293	Non-homologous end-joining	gene-PRKDC;gene-LOC102375378;gene-SHISA6;
ko00052	47	6	4.47281	1.34144	0.461473	0.777293	Galactose metabolism	gene-GLB1;gene-LOC102370019;gene-ARID5B;gene-LOC102387980;gene-LOC102385581;gene-LOC102369627;
ko01523	47	6	4.47281	1.34144	0.461473	0.777293	Antifolate resistance	gene-ABCC5;gene-GGH;gene-LOC102382057;gene-ABCC4;gene-NFKB1;gene-IMPACT;
ko03040	199	15	18.9381	0.792056	0.463966	0.777293	Spliceosome	gene-CWC15;gene-SHTN1;gene-DDX5;gene-LOC106722486;gene-WDR49;gene-PUF60;gene-CFAP99;gene-LRRC72;gene-TMEM161B;gene-MTUS2;gene-DHX8;gene-KIAA1671;gene-PRPF38B;gene-TCERG1L;gene-BBOF1;
ko00780	6	1	0.570997	1.75132	0.470874	0.777293	Biotin metabolism	gene-HLCS;
ko05321	92	6	8.75528	0.685301	0.472221	0.777293	Inflammatory bowel disease (IBD)	gene-LRRC74A;gene-LOC102383340;gene-LOC112548128;gene-LOC102373544;gene-LOC102381926;gene-NFKB1;
ko00600	94	6	8.94561	0.67072	0.474217	0.777293	Sphingolipid metabolism	gene-GLB1;gene-UGT8;gene-PLPP3;gene-FAM13C;gene-CERS6;gene-SMPD3;
ko00604	22	3	2.09365	1.4329	0.474934	0.777293	Glycosphingolipid biosynthesis - ganglio series	gene-GLB1;gene-ST6GALNAC3;gene-ST8SIA1;
ko04657	209	16	19.8897	0.804436	0.475408	0.777293	IL-17 signaling pathway	gene-TRAFD1;gene-IL17C;gene-LOC102367958;gene-TMEM8B;gene-GSK3B;gene-NFKB1;gene-ARMH4;gene-RNF220;gene-RNF223;gene-ZSWIM5;gene-MAPK6;gene-PHF21A;gene-MUC5AC;gene-LOC102381786;gene-PROSER1;gene-TRAF5;
ko04979	91	11	8.66011	1.27019	0.478273	0.778086	Cholesterol metabolism	gene-LOC102383324;gene-LOC102387945;gene-PTCHD4;gene-MALRD1;gene-STARD6;gene-SORCS3;gene-SORCS2;gene-LDLRAD3;gene-LRP2;gene-DISP1;gene-LOC102371667;
ko03050	57	3	5.42447	0.55305	0.48688	0.788167	Proteasome	gene-FAM237A;gene-PSMD1;gene-PSME4;
ko00533	23	3	2.18882	1.3706	0.490317	0.789821	Glycosaminoglycan biosynthesis - keratan sulfate	gene-COMMD1;gene-CHST2;gene-FUT8;
ko00591	55	7	5.23414	1.33737	0.4935	0.791052	Linoleic acid metabolism	gene-LOC102375729;gene-LOC102371261;gene-LOC102368407;gene-LOC102376076;gene-LOC102385462;gene-LOC102384716;gene-LOC102372575;
ko05012	161	12	15.3217	0.783201	0.498204	0.794696	Parkinson's disease	gene-ZC2HC1A;gene-UBE2G2;gene-FHIT;gene-LOC102376477;gene-LOC102383230;gene-SLC25A31;gene-PPIF;gene-LOC102379015;gene-PRKN;gene-SLC18A2;gene-NDUFV2;gene-LOC102386426;
ko00220	24	3	2.28399	1.31349	0.506213	0.803552	Arginine biosynthesis	gene-NOS2;gene-GLUD1;gene-NOS1;
ko00900	29	1	2.75982	0.362343	0.513195	0.804824	Terpenoid backbone biosynthesis	gene-HMGCS2;
ko05016	336	36	31.9758	1.12585	0.516079	0.804824	Huntington's disease	gene-LOC102381454;gene-FAM13C;gene-DNAH6;gene-IRX4;gene-ZC2HC1A;gene-FHIT;gene-DNAI1;gene-STARD10;gene-DNAH9;gene-DNAH8;gene-LOC102372372;gene-SLC25A31;gene-PPIF;gene-RCOR1;gene-LOC102379015;gene-LOC112550344;gene-NDUFV2;gene-TMEM168;gene-PLCB1;gene-LRRC56;gene-DNAH3;gene-LOC106722754;gene-UBAP1L;gene-LOC102388376;gene-POLR2K;gene-LOC102375336;gene-CCDC129;gene-LOC102381444;gene-GRM5;gene-DNAH5;g…
ko00511	30	1	2.85498	0.350265	0.516828	0.804824	Other glycan degradation	gene-GLB1;
ko00981	7	1	0.666163	1.50113	0.516859	0.804824	Insect hormone biosynthesis	gene-LOC102371146;
ko04950	31	1	2.95015	0.338966	0.521593	0.808346	Maturity onset diabetes of the young	gene-NR5A2;
ko04340	65	8	6.1858	1.29329	0.528725	0.815533	Hedgehog signaling pathway	gene-GLI3;gene-CCND2;gene-EVC;gene-RAB41;gene-GSK3B;gene-CSNK1G1;gene-LDLRAD3;gene-LRP2;
ko03320	123	14	11.7054	1.19603	0.541246	0.828232	PPAR signaling pathway	gene-RXRA;gene-EHHADH;gene-LOC102379811;gene-RXRG;gene-ACSL5;gene-LOC112548269;gene-SCD5;gene-LOC112548258;gene-ACSL6;gene-DBI;gene-ACSBG1;gene-LOC112551376;gene-FGGY;gene-SORBS2;
ko00040	31	4	2.95015	1.35586	0.542023	0.828232	Pentose and glucuronate interconversions	gene-KL;gene-LOC102387980;gene-LOC106722986;gene-ISPD;
ko05110	78	5	7.42296	0.673586	0.55564	0.845089	Vibrio cholerae infection	gene-CFTR;gene-KCNQ1;gene-ARF1;gene-TJP1;gene-PRKCA;
ko00232	8	1	0.761329	1.31349	0.558846	0.846031	Caffeine metabolism	gene-XDH;
ko01100	1932	192	183.861	1.04427	0.575891	0.851086	Metabolic pathways	gene-LOC102368550;gene-KL;gene-LOC102382619;gene-ACSL5;gene-ZMIZ1;gene-HIBADH;gene-LOC102379568;gene-CUNH11orf97;gene-PDHX;gene-LOC102385647;gene-HPGDS;gene-PRIM2;gene-GLCE;gene-GALNT13;gene-ZSWIM5;gene-GALNT9;gene-NME7;gene-NMRK2;gene-LOC102377716;gene-LOC102380169;gene-MGAT4A;gene-MAN2A1;gene-LTA4H;gene-ITPKB;gene-EFCAB6;gene-NDUFV2;gene-LOC102385581;gene-LOC102377471;gene-HSD11B1;gene-PLCB1;ge…
ko04931	147	16	13.9894	1.14372	0.5769	0.851086	Insulin resistance	gene-RPS6KA2;gene-PTPN11;gene-AKT3;gene-TTC6;gene-PTPRD;gene-GSK3B;gene-NFKB1;gene-PRKCZ;gene-LOC102372372;gene-TMTC3;gene-PRKAG2;gene-PIK3CB;gene-LOC102386995;gene-TMTC2;gene-LOC112550695;gene-LOC102380057;
ko04136	38	2	3.61631	0.55305	0.577791	0.851086	Autophagy - other	gene-ATG7;gene-PGBD5;
ko04623	86	6	8.18428	0.733112	0.579064	0.851086	Cytosolic DNA-sensing pathway	gene-LOC102381444;gene-MAVS;gene-POLR2K;gene-LOC102385881;gene-NFKB1;gene-TMEM173;
ko05204	86	6	8.18428	0.733112	0.579064	0.851086	Chemical carcinogenesis	gene-LOC102376675;gene-LOC102371460;gene-HSD11B1;gene-LOC106722986;gene-HPGDS;gene-LOC102372575;
ko04130	41	2	3.90181	0.512583	0.583183	0.851086	SNARE interactions in vesicular transport	gene-STX1A;gene-VTI1A;
ko05310	41	2	3.90181	0.512583	0.583183	0.851086	Asthma	gene-LOC102383340;gene-LOC102381926;
ko05330	90	6	8.56495	0.70053	0.583319	0.851086	Allograft rejection	gene-LOC102372621;gene-LOC102383340;gene-LOC102379232;gene-LOC112548405;gene-LOC106723444;gene-LOC102381926;
ko00280	87	10	8.27945	1.20781	0.585609	0.851086	Valine, leucine and isoleucine degradation	gene-EHHADH;gene-PCCA;gene-BCKDHB;gene-LOC102386191;gene-HMGCS2;gene-PLCXD1;gene-ACSF3;gene-HIBADH;gene-FHIT;gene-LOC102377274;
ko04940	97	7	9.23111	0.758305	0.601043	0.867928	Type I diabetes mellitus	gene-LOC102372621;gene-LOC102383340;gene-LOC102379232;gene-LOC112548405;gene-LOC106723444;gene-LOC102377436;gene-LOC102381926;
ko05320	99	7	9.42144	0.742986	0.602507	0.867928	Autoimmune thyroid disease	gene-LOC102372621;gene-LOC102383340;gene-LOC102379232;gene-LOC112548405;gene-TG;gene-LOC106723444;gene-LOC102381926;
ko00564	180	19	17.1299	1.10917	0.614455	0.881258	Glycerophospholipid metabolism	gene-LOC102368550;gene-PNPLA7;gene-GPCPD1;gene-LOC102384716;gene-AGPAT3;gene-LOC102368407;gene-LOC102376076;gene-LOC102385462;gene-CUNH12orf10;gene-PNPLA6;gene-LOC102375729;gene-LOC112551072;gene-PTDSS1;gene-LOC112548353;gene-PLPP3;gene-LPIN1;gene-DGKB;gene-EFCAB6;gene-CEPT1;
ko01524	102	11	9.70694	1.13321	0.617559	0.881841	Platinum drug resistance	gene-LOC102372992;gene-UBAP1L;gene-MSH3;gene-REV3L;gene-AKT3;gene-PIK3CB;gene-LMBR1;gene-LOC112550695;gene-LOC102380057;gene-ZCWPW2;gene-CUNH11orf65;
ko03440	52	6	4.94864	1.21246	0.63774	0.906699	Homologous recombination	gene-XRCC3;gene-RAD51B;gene-TOPBP1;gene-LOC102383099;gene-LOC102371325;gene-CUNH11orf65;
ko00640	54	6	5.13897	1.16755	0.646357	0.914973	Propanoate metabolism	gene-EHHADH;gene-PCCA;gene-BCKDHB;gene-FHIT;gene-SUCLG2;gene-ACSS2;
ko04978	59	4	5.6148	0.712403	0.656579	0.91737	Mineral absorption	gene-HEPHL1;gene-LOC106722986;gene-LOC102384825;gene-CUNH12orf10;
ko05340	59	4	5.6148	0.712403	0.656579	0.91737	Primary immunodeficiency	gene-CD8B;gene-NLRC5;gene-BTK;gene-PHF21A;
ko00350	62	4	5.9003	0.677932	0.659272	0.91737	Tyrosine metabolism	gene-DDC;gene-CFAP47;gene-LOC102381970;gene-LOC102377274;
ko00980	62	4	5.9003	0.677932	0.659272	0.91737	Metabolism of xenobiotics by cytochrome P450	gene-LOC102376675;gene-HSD11B1;gene-LOC106722986;gene-HPGDS;
ko04624	65	7	6.1858	1.13163	0.676051	0.936732	Toll and Imd signaling pathway	gene-IQANK1;gene-MTPN;gene-LOC102377700;gene-ANK3;gene-LOC102384966;gene-FAF1;gene-NFKB1;
ko00620	72	5	6.85196	0.729718	0.683831	0.943514	Pyruvate metabolism	gene-LOC102381979;gene-ACSS2;gene-ACYP2;gene-ME3;gene-LOC102384026;
ko00565	74	8	7.04229	1.13599	0.693503	0.952838	Ether lipid metabolism	gene-LOC102375729;gene-UGT8;gene-PLPP3;gene-LOC102384716;gene-LOC102368407;gene-LOC102376076;gene-LOC102385462;gene-CEPT1;
ko04913	82	6	7.80362	0.768874	0.703815	0.957669	Ovarian steroidogenesis	gene-LOC102383230;gene-LOC102381022;gene-LOC102384716;gene-LOC102371261;gene-LOC102378992;gene-LOC102385462;
ko05145	182	19	17.3202	1.09698	0.70542	0.957669	Toxoplasmosis	gene-LAMB3;gene-LAMA4;gene-TRAFD1;gene-LOC102383340;gene-GNAO1;gene-AKT3;gene-ATRNL1;gene-NFKB1;gene-NLRC5;gene-DIP2A;gene-PPIF;gene-TTC39C;gene-TMEM161B;gene-NOS2;gene-MDGA2;gene-ATRN;gene-LOC102381926;gene-LOC102378033;gene-LOC102387002;
ko05332	84	6	7.99395	0.750567	0.705805	0.957669	Graft-versus-host disease	gene-LOC102372621;gene-LOC102383340;gene-LOC102379232;gene-LOC112548405;gene-LOC106723444;gene-LOC102381926;
ko05150	83	9	7.89879	1.13942	0.709102	0.958166	Staphylococcus aureus infection	gene-LOC102383340;gene-LOC102375272;gene-LOC102372033;gene-LOC102375047;gene-MASP1;gene-LOC102377482;gene-LOC102381926;gene-C1S;gene-LOC102374805;
ko05217	86	9	8.18428	1.09967	0.715728	0.961968	Basal cell carcinoma	gene-GLI3;gene-WNT3A;gene-POLK;gene-AXIN1;gene-DIXDC1;gene-WNT3;gene-TCF7L2;gene-GSK3B;gene-DVL1;
ko00450	23	1	2.18882	0.456867	0.717799	0.961968	Selenocompound metabolism	gene-MARS2;
ko03060	26	1	2.47432	0.404152	0.726735	0.969969	Protein export	gene-IMMP2L;
ko05212	97	10	9.23111	1.08329	0.731881	0.971062	Pancreatic cancer	gene-KRAS;gene-POLK;gene-CDK6;gene-AKT3;gene-PIK3CB;gene-RAF1;gene-SMAD4;gene-LOC112550695;gene-LOC102380057;gene-NFKB1;
ko04213	98	10	9.32628	1.07224	0.734234	0.971062	Longevity regulating pathway - multiple species	gene-LOC102383230;gene-KRAS;gene-RASGEF1C;gene-PRKAG2;gene-AKT3;gene-PIK3CB;gene-TMEM161B;gene-RASGEF1A;gene-LOC112550695;gene-LOC102380057;
ko00561	105	8	9.99244	0.800605	0.736463	0.971062	Glycerolipid metabolism	gene-PLPP3;gene-DGAT2;gene-LPIN1;gene-AGPAT3;gene-LOC102372494;gene-FGGY;gene-LOC102387980;gene-DGKB;
ko04141	265	23	25.219	0.91201	0.752594	0.981847	Protein processing in endoplasmic reticulum	gene-MAN1A1;gene-SEC24D;gene-TRAFD1;gene-LOC102368624;gene-LOC102385096;gene-EIF2AK2;gene-SYVN1;gene-TUSC3;gene-LOC112548853;gene-BAG2;gene-TMEM161B;gene-LOC102385581;gene-SEL1L2;gene-SEC24B;gene-TXNL1;gene-UBE2G2;gene-MAN1A2;gene-LOC112550069;gene-EIF2AK4;gene-UGGT2;gene-PRKN;gene-HSPH1;gene-ATF6;
ko04146	123	10	11.7054	0.854304	0.757817	0.981847	Peroxisome	gene-EHHADH;gene-LOC102379811;gene-ACSL5;gene-RASGEF1C;gene-LOC102381240;gene-ACSL6;gene-NOS2;gene-XDH;gene-RASGEF1A;gene-PHYH;
ko04145	279	28	26.5513	1.05456	0.759886	0.981847	Phagosome	gene-LOC102383340;gene-CCDC178;gene-LOC102385608;gene-TUBB1;gene-LOC102376958;gene-LOC112548269;gene-LOC102379960;gene-EEA1;gene-KAZN;gene-SH3PXD2A;gene-LRRC74A;gene-LOC102372621;gene-DYNC2H1;gene-LRRFIP1;gene-LOC102379880;gene-LOC102379232;gene-LOC106723444;gene-DYNC1I2;gene-LOC112551376;gene-NOS1;gene-SPON1;gene-LOC102373183;gene-B3GNTL1;gene-LOC102370581;gene-PGBD5;gene-FREM1;gene-LOC102381926…
ko04060	286	25	27.2175	0.918527	0.761527	0.981847	Cytokine-cytokine receptor interaction	gene-CNTFR;gene-BMP7;gene-LOC102377912;gene-LOC102380114;gene-LMBR1;gene-GHR;gene-ACVR1B;gene-TNFRSF14;gene-BMPR2;gene-CRYBG3;gene-LOC102368462;gene-LOC102388526;gene-LOC106722986;gene-LIFR;gene-IL17C;gene-BMPR1B;gene-TNFRSF21;gene-LEPR;gene-VEGFC;gene-LOC102382101;gene-IL1RAP;gene-LOC102369874;gene-LOC102387002;gene-LOC102367790;gene-IL15;
ko03430	30	3	2.85498	1.05079	0.761849	0.981847	Mismatch repair	gene-MSH3;gene-ZCWPW2;gene-CUNH12orf10;
ko00030	32	2	3.04531	0.656747	0.765367	0.981847	Pentose phosphate pathway	gene-RBKS;gene-LOC102383601;
ko00062	33	2	3.14048	0.636845	0.765661	0.981847	Fatty acid elongation	gene-HACD2;gene-ELOVL7;
ko05132	146	12	13.8943	0.863667	0.776326	0.991635	Salmonella infection	gene-DYNC2H1;gene-LRRFIP1;gene-DYNC1I2;gene-LOC102385881;gene-NFKB1;gene-LOC102381444;gene-LOC112548128;gene-ARPC1B;gene-WASF1;gene-NOS2;gene-ROCK1;gene-TJP1;
ko00650	39	4	3.71148	1.07774	0.786524	0.993399	Butanoate metabolism	gene-EHHADH;gene-LOC102386191;gene-HMGCS2;gene-PLCXD1;
ko05143	39	4	3.71148	1.07774	0.786524	0.993399	African trypanosomiasis	gene-LAMA4;gene-PLCB1;gene-PRKCA;gene-LOC102388376;
ko04110	158	16	15.0362	1.0641	0.786821	0.993399	Cell cycle	gene-PRKDC;gene-LOC102372992;gene-UBAP1L;gene-RBL1;gene-ORC2;gene-SFXN5;gene-STAG1;gene-CCND2;gene-GSK3B;gene-CCNJ;gene-TFDP2;gene-CDK6;gene-CDC20B;gene-SMAD4;gene-CUNH11orf65;gene-YWHAE;
ko04710	40	4	3.80664	1.05079	0.790813	0.9946	Circadian rhythm	gene-CLOCK;gene-ARNTL;gene-LOC102382695;gene-PRKAG2;
ko05322	178	15	16.9396	0.885501	0.797021	0.996523	Systemic lupus erythematosus	gene-LOC102383340;gene-LOC102376310;gene-LOC112550398;gene-LOC102376566;gene-ACTN4;gene-C7;gene-GZMM;gene-LOC112548405;gene-C8A;gene-SMTNL2;gene-LOC102381926;gene-C1S;gene-LOC102382633;gene-GRIN2A;gene-GRIN2B;
ko00100	47	3	4.47281	0.67072	0.799238	0.996523	Steroid biosynthesis	gene-FHIT;gene-LSS;gene-LOC102371667;
ko04932	187	16	17.7961	0.899075	0.802302	0.996523	Non-alcoholic fatty liver disease (NAFLD)	gene-LOC102372992;gene-RXRA;gene-TRAFD1;gene-AKT3;gene-ZC2HC1A;gene-GSK3B;gene-FHIT;gene-LEPR;gene-NFKB1;gene-PRKAG2;gene-PIK3CB;gene-LOC102379015;gene-ITCH;gene-LOC112550695;gene-NDUFV2;gene-LOC102380057;
ko04744	50	5	4.75831	1.05079	0.811359	0.996523	Phototransduction	gene-EFCAB11;gene-CABP1;gene-EFCAB3;gene-IQCA1;gene-EFCAB6;
ko04142	208	18	19.7945	0.909341	0.81238	0.996523	Lysosome	gene-UBAP1L;gene-ARSG;gene-LOC112551414;gene-LOC102387945;gene-IGF2R;gene-PTCHD4;gene-LOC102375336;gene-SORCS3;gene-CTSZ;gene-LOC102371667;gene-GLB1;gene-LAPTM4A;gene-GZMM;gene-LOC102367842;gene-LOC112548405;gene-SORCS2;gene-LAPTM4B;gene-DISP1;
ko04120	210	21	19.9849	1.05079	0.814237	0.996523	Ubiquitin mediated proteolysis	gene-UBR5;gene-TRAFD1;gene-UBAP1L;gene-UBE2K;gene-ZMIZ1;gene-SFXN5;gene-SYVN1;gene-UBE2G2;gene-LOC102372038;gene-UBE2E3;gene-CDC20B;gene-HERC3;gene-PHF21A;gene-LOC102380731;gene-PIAS1;gene-CDC34;gene-LOC102377436;gene-FBXW7;gene-ITCH;gene-PRKN;gene-NEDD4L;
ko00630	51	5	4.85347	1.03019	0.814502	0.996523	Glyoxylate and dicarboxylate metabolism	gene-PCCA;gene-RASGEF1C;gene-AMT;gene-RASGEF1A;gene-FHIT;
ko00020	55	4	5.23414	0.764214	0.816722	0.996523	Citrate cycle (TCA cycle)	gene-ZC2HC1A;gene-FHIT;gene-SUCLG2;gene-ZMIZ1;
ko00071	60	6	5.70997	1.05079	0.8269	1	Fatty acid degradation	gene-ACSL6;gene-EHHADH;gene-LOC102379811;gene-ACSBG1;gene-ACSL5;gene-LOC112548258;
ko05219	68	5	6.47129	0.772643	0.833837	1	Bladder cancer	gene-KRAS;gene-UBAP1L;gene-RAF1;gene-SRC;gene-SPON1;
ko00520	69	7	6.56646	1.06602	0.837602	1	Amino sugar and nucleotide sugar metabolism	gene-LOC102370019;gene-ARID5B;gene-CDCP2;gene-GNE;gene-TSTA3;gene-LOC102372656;gene-GMDS;
ko04137	82	8	7.80362	1.02517	0.852042	1	Mitophagy - animal	gene-KRAS;gene-USP15;gene-PRKN;gene-SRC;gene-CALCOCO2;gene-MFN1;gene-CCDC70;gene-MITF;
ko05166	357	35	33.9743	1.03019	0.856553	1	HTLV-I infection	gene-LOC102383340;gene-LOC102377912;gene-DIXDC1;gene-AKT3;gene-CCND2;gene-GSK3B;gene-DVL1;gene-NFKB1;gene-PPP3CA;gene-WNT3A;gene-MAP2K4;gene-CDC20B;gene-SLC25A31;gene-LOC102383572;gene-VAC14;gene-PIK3CB;gene-LOC112550695;gene-LOC102372621;gene-LOC102368863;gene-CREM;gene-SFXN5;gene-LOC102379232;gene-LOC106723444;gene-LOC112550131;gene-LOC102383230;gene-KRAS;gene-TLN2;gene-WNT3;gene-SMAD4;gene-LOC…
ko04923	93	9	8.85045	1.0169	0.861139	1	Regulation of lipolysis in adipocytes	gene-LOC102383230;gene-AKT3;gene-PIK3CB;gene-LOC102368407;gene-LOC112550695;gene-LOC102376076;gene-NPY;gene-LOC102380057;gene-PRKG1;
ko05120	95	8	9.04078	0.884879	0.86185	1	Epithelial cell signaling in Helicobacter pylori infection	gene-NOD1;gene-MAP2K4;gene-PTPN11;gene-LOC102386995;gene-TJP1;gene-SRC;gene-PAK1;gene-NFKB1;
ko04976	99	10	9.42144	1.06141	0.863997	1	Bile secretion	gene-RXRA;gene-LOC106722986;gene-LOC102383230;gene-SLC4A4;gene-CFTR;gene-ABCC4;gene-SLC4A9;gene-NR1H4;gene-CA10;gene-LOC102382057;
ko05130	108	9	10.2779	0.875662	0.869088	1	Pathogenic Escherichia coli infection	gene-LRRC74A;gene-TUBB1;gene-B3GNTL1;gene-LOC102370581;gene-LRRFIP1;gene-LOC112548128;gene-ARPC1B;gene-ROCK1;gene-PRKCA;
ko05014	110	11	10.4683	1.05079	0.870945	1	Amyotrophic lateral sclerosis (ALS)	gene-LOC102372992;gene-PPP3CA;gene-RASGEF1C;gene-MORC2;gene-LOC112550131;gene-RASGEF1A;gene-NOS1;gene-RNF213;gene-LOC102385881;gene-GRIN2A;gene-GRIN2B;
ko04658	141	12	13.4184	0.894293	0.885151	1	Th1 and Th2 cell differentiation	gene-LOC102383340;gene-ANOS1;gene-MEGF10;gene-VWDE;gene-LOC112550131;gene-NFKB1;gene-PPP3CA;gene-MAML3;gene-RBPJ;gene-LOC102381926;gene-LOC102369874;gene-LOC102384375;
ko04610	194	17	18.4622	0.920799	0.902074	1	Complement and coagulation cascades	gene-LOC102376310;gene-LOC102375272;gene-ANOS1;gene-PRRG4;gene-F13A1;gene-LOC102376566;gene-F2RL2;gene-LOC102377482;gene-C7;gene-F8;gene-LOC102372033;gene-LOC102375047;gene-MASP1;gene-C8A;gene-LOC102377786;gene-C1S;gene-LOC102374805;
ko05161	194	17	18.4622	0.920799	0.902074	1	Hepatitis B	gene-AKT3;gene-NFKB1;gene-CCNJ;gene-KRAS;gene-MAVS;gene-MAP2K4;gene-LOC102372372;gene-CDK6;gene-GRB2;gene-PIK3CB;gene-RAF1;gene-SMAD4;gene-SRC;gene-PRKCA;gene-LOC112550695;gene-LOC102380057;gene-LOC106723244;
ko04611	288	28	27.4078	1.02161	0.919856	1	Platelet activation	gene-COL3A1;gene-FAM13C;gene-LOC102384716;gene-AKT3;gene-LOC102383727;gene-EVL;gene-TBXAS1;gene-PRKCZ;gene-PIK3CB;gene-LOC112550344;gene-LOC112550695;gene-PRKG1;gene-PLCB1;gene-LRRFIP1;gene-LOC102388376;gene-BTK;gene-RAP1A;gene-LOC102385462;gene-LOC102383230;gene-TLN2;gene-MYLK;gene-LOC106722349;gene-ZCCHC14;gene-ROCK1;gene-SRC;gene-LOC106723442;gene-LOC102380057;gene-ITPR1;
ko05152	299	29	28.4547	1.01917	0.92133	1	Tuberculosis	gene-LOC102372992;gene-CAMK2A;gene-TRAFD1;gene-LOC102383340;gene-AKT3;gene-CCDC178;gene-NFKB1;gene-PPP3CA;gene-LOC102376958;gene-EFCAB11;gene-NOS2;gene-LOC102373544;gene-RAF1;gene-EEA1;gene-KAZN;gene-CAMK2D;gene-EFCAB6;gene-LRRC74A;gene-LRRFIP1;gene-LOC112550131;gene-CUNH12orf10;gene-CABP1;gene-NLRC5;gene-EFCAB3;gene-PGBD5;gene-FREM1;gene-SRC;gene-LOC102381926;gene-LOC102376713;
ko00230	319	31	30.358	1.02115	0.923799	1	Purine metabolism	gene-LOC102381454;gene-ZNF804A;gene-IRX4;gene-LOC102379568;gene-PDE7B;gene-FHIT;gene-PDE6D;gene-STARD10;gene-PRIM2;gene-AK5;gene-LOC102383572;gene-NME7;gene-PDE9A;gene-PDE3A;gene-PDE11A;gene-ENTPD2;gene-LOC112549301;gene-PDE1A;gene-POLR2K;gene-PDE10A;gene-NUDT9;gene-CCDC129;gene-ADK;gene-LOC102383230;gene-AK9;gene-PDE1C;gene-PDE4B;gene-ADA2;gene-XDH;gene-LOC102381801;gene-POLA1;
ko05169	350	32	33.3081	0.960726	0.927055	1	Epstein-Barr virus infection	gene-TRAFD1;gene-FAM237A;gene-LOC102381454;gene-PSMD1;gene-AKT3;gene-NCOR2;gene-IRX4;gene-EIF2AK2;gene-GSK3B;gene-HDAC4;gene-NFKB1;gene-CCNJ;gene-SND1;gene-KNDC1;gene-STARD10;gene-MAP2K4;gene-PIK3CB;gene-TMEM161B;gene-RBPJ;gene-LOC112550695;gene-YWHAE;gene-LOC102372621;gene-UBAP1L;gene-LOC102379232;gene-LOC106723444;gene-POLR2K;gene-CCDC129;gene-EIF2AK4;gene-LOC102373081;gene-LOC102381801;gene-TR…
ko00053	30	2	2.85498	0.70053	1	1	Ascorbate and aldarate metabolism	gene-LOC106722986;gene-PITPNM3;
ko00140	92	8	8.75528	0.913734	1	1	Steroid hormone biosynthesis	gene-LOC102376675;gene-HSD11B1;gene-LOC106722986;gene-LOC102381022;gene-LOC102379264;gene-LOC102370921;gene-LOC102378992;gene-LOC102372575;
ko00260	52	4	4.94864	0.808303	1	1	Glycine, serine and threonine metabolism	gene-SRR;gene-AMT;gene-LOC102381970;gene-DMGDH;
ko00310	108	10	10.2779	0.972958	1	1	Lysine degradation	gene-EHHADH;gene-NCKAP5;gene-MORC2;gene-ZMIZ1;gene-PRDM2;gene-PRELID1;gene-LOC102373621;gene-KMT2C;gene-SETD2;gene-CAMKMT;
ko00360	36	3	3.42598	0.875662	1	1	Phenylalanine metabolism	gene-DDC;gene-CFAP47;gene-LOC102381970;
ko00410	46	4	4.37764	0.913734	1	1	beta-Alanine metabolism	gene-EHHADH;gene-DPYD;gene-PDXDC1;gene-LOC102381970;
ko00430	21	2	1.99849	1.00076	1	1	Taurine and hypotaurine metabolism	gene-PDXDC1;gene-LOC102384755;
ko00440	12	1	1.14199	0.875662	1	1	Phosphonate and phosphinate metabolism	gene-CEPT1;
ko00514	42	4	3.99698	1.00076	1	1	Other types of O-glycan biosynthesis	gene-TTC6;gene-TMTC2;gene-TMTC3;gene-POMT2;
ko00531	31	2	2.95015	0.677932	1	1	Glycosaminoglycan degradation	gene-GLB1;gene-LOC102367842;
ko00563	34	3	3.23565	0.927172	1	1	Glycosylphosphatidylinositol (GPI)-anchor biosynthesis	gene-RANBP9;gene-PIGN;gene-GPLD1;
ko00601	42	4	3.99698	1.00076	1	1	Glycosphingolipid biosynthesis - lacto and neolacto series	gene-COMMD1;gene-CUNH11orf97;gene-PDXDC1;gene-ST8SIA1;
ko00603	23	2	2.18882	0.913734	1	1	Glycosphingolipid biosynthesis - globo and isoglobo series	gene-PDXDC1;gene-ST8SIA1;
ko00750	14	1	1.33232	0.750568	1	1	Vitamin B6 metabolism	gene-LOC102377274;
ko00770	24	2	2.28399	0.875662	1	1	Pantothenate and CoA biosynthesis	gene-DPYD;gene-PDXDC1;
ko00790	49	4	4.66314	0.857791	1	1	Folate biosynthesis	gene-ALPL;gene-GGH;gene-LOC102387980;gene-MOCOS;
ko00830	81	7	7.70845	0.908094	1	1	Retinol metabolism	gene-LOC106722986;gene-PNPLA4;gene-BCO1;gene-LOC102370921;gene-LOC102378992;gene-LOC102377274;gene-LOC102372575;
ko00860	48	4	4.56797	0.875662	1	1	Porphyrin and chlorophyll metabolism	gene-HEPHL1;gene-LOC106722986;gene-UROS;gene-LOC102384755;
ko00920	16	1	1.52266	0.656746	1	1	Sulfur metabolism	gene-LMBR1;
ko00970	68	6	6.47129	0.927171	1	1	Aminoacyl-tRNA biosynthesis	gene-IARS;gene-MARS2;gene-GARS;gene-GATB;gene-CARS;gene-FARS2;
ko00982	56	5	5.3293	0.938209	1	1	Drug metabolism - cytochrome P450	gene-LOC106722986;gene-HPGDS;gene-LOC102372865;gene-LOC102384967;gene-LOC102377274;
ko00983	50	4	4.75831	0.840635	1	1	Drug metabolism - other enzymes	gene-LOC106722986;gene-XDH;gene-DPYD;gene-CUNH1orf123;
ko01040	41	3	3.90181	0.768874	1	1	Biosynthesis of unsaturated fatty acids	gene-LOC102379811;gene-HACD2;gene-SCD5;
ko01200	168	16	15.9879	1.00076	1	1	Carbon metabolism	gene-ZMIZ1;gene-ACSS2;gene-ZC2HC1A;gene-FHIT;gene-SUCLG2;gene-GLUD1;gene-LOC102384026;gene-EHHADH;gene-PCCA;gene-RASGEF1C;gene-LOC102370019;gene-AMT;gene-ARID5B;gene-LOC102383601;gene-ME3;gene-RASGEF1A;
ko03008	108	10	10.2779	0.972958	1	1	Ribosome biogenesis in eukaryotes	gene-LOC102372992;gene-SPATA5;gene-NAT10;gene-EIF6;gene-VSTM2B;gene-RPP40;gene-NXT2;gene-WDR36;gene-CFDP1;gene-DROSHA;
ko03013	254	24	24.1722	0.992877	1	1	RNA transport	gene-LOC102372992;gene-NUP210;gene-NUP93;gene-SPECC1L;gene-SHTN1;gene-LOC102377181;gene-ZGRF1;gene-LOC102373621;gene-PPFIBP2;gene-PHAX;gene-KNDC1;gene-CFAP99;gene-B3GNTL1;gene-EIF3E;gene-ENOX1;gene-VSTM2B;gene-RPP40;gene-NXT2;gene-MTUS2;gene-CTIF;gene-KIAA1671;gene-UPF2;gene-BBOF1;gene-CYFIP1;
ko03022	70	6	6.66163	0.900681	1	1	Basal transcription factors	gene-LOC102372992;gene-MNAT1;gene-LOC102381444;gene-WDR7;gene-TAF5;gene-GTF2F2;
ko03030	53	5	5.0438	0.991315	1	1	DNA replication	gene-POLA1;gene-PRIM2;gene-LOC102383572;gene-CLPTM1L;gene-CUNH12orf10;
ko03410	53	5	5.0438	0.991315	1	1	Base excision repair	gene-LOC102369335;gene-TOX2;gene-LOC102378031;gene-CFAP47;gene-LOC102383572;
ko03420	68	6	6.47129	0.927171	1	1	Nucleotide excision repair	gene-LOC102372992;gene-MNAT1;gene-LOC102383572;gene-LOC102375922;gene-XPC;gene-CUNH12orf10;
ko04115	118	11	11.2296	0.979554	1	1	p53 signaling pathway	gene-LOC102372992;gene-TP73;gene-CDK6;gene-UBAP1L;gene-ZMAT4;gene-LRCH2;gene-RALGAPA2;gene-CCND2;gene-CCNG2;gene-SPON1;gene-CUNH11orf65;
ko04122	18	1	1.71299	0.583775	1	1	Sulfur relay system	gene-SYPL1;
ko04214	83	7	7.89879	0.886212	1	1	Apoptosis - fly	gene-KRAS;gene-TRAFD1;gene-LOC102371773;gene-LOC102369335;gene-LOC102378031;gene-ELF1;gene-CUNH11orf65;
ko04341	37	3	3.52115	0.851995	1	1	Hedgehog signaling pathway - fly	gene-GRK4;gene-GSK3B;gene-CSNK1G1;
ko04640	143	13	13.6088	0.955268	1	1	Hematopoietic cell lineage	gene-LOC102388526;gene-LOC102383340;gene-LOC102377912;gene-LOC102386905;gene-CD8B;gene-LMBR1;gene-CD7;gene-CD22;gene-ITGA1;gene-LOC106723442;gene-LOC102381926;gene-LOC102369874;gene-MME;
ko04659	147	13	13.9894	0.929274	1	1	Th17 cell differentiation	gene-RXRA;gene-RXRG;gene-LOC102383340;gene-LOC102377912;gene-AHR;gene-LOC112550131;gene-NFKB1;gene-PPP3CA;gene-IL1RAP;gene-SMAD4;gene-LOC102381926;gene-LOC102369874;gene-RUNX1;
ko04668	153	14	14.5604	0.961511	1	1	TNF signaling pathway	gene-LRRC74A;gene-TRAFD1;gene-AKT3;gene-LOC102380114;gene-NFKB1;gene-MAP2K4;gene-LOC102372372;gene-PIK3CB;gene-LOC102373544;gene-ITCH;gene-LOC112550695;gene-TRAF5;gene-LOC102380057;gene-IL15;
ko04914	129	12	12.2764	0.977483	1	1	Progesterone-mediated oocyte maturation	gene-RPS6KA2;gene-LOC106722986;gene-PGR;gene-SFXN5;gene-AKT3;gene-CCNJ;gene-LOC102383230;gene-KRAS;gene-PIK3CB;gene-RAF1;gene-LOC112550695;gene-LOC102380057;
ko04966	30	2	2.85498	0.70053	1	1	Collecting duct acid secretion	gene-CA10;gene-LOC102379377;
ko04975	54	5	5.13897	0.972958	1	1	Fat digestion and absorption	gene-LOC102375729;gene-PTCHD4;gene-PLPP3;gene-DGAT2;gene-LOC102383324;
ko05131	139	13	13.2281	0.982757	1	1	Shigellosis	gene-FHOD3;gene-LRRC74A;gene-NOD1;gene-LRRFIP1;gene-LOC112551660;gene-LOC102383099;gene-ELMO1;gene-NFKB1;gene-ARPC1B;gene-WASF1;gene-LOC102373544;gene-ROCK1;gene-SRC;
ko05142	149	14	14.1797	0.987324	1	1	Chagas disease (American trypanosomiasis)	gene-PLCB1;gene-TRAFD1;gene-GNAO1;gene-PPP2R2C;gene-LOC102388376;gene-AKT3;gene-FAM210B;gene-LOC102376477;gene-NFKB1;gene-MAP2K4;gene-PIK3CB;gene-NOS2;gene-LOC112550695;gene-LOC102380057;

## Sheet: Table S9
Table S9 GO enrichment with DMR related genes of the promoter region
Term	Category	Observed	Expected	FoldChange	rawP	adjP	Term_Name	GeneList
GO:0004984	828	40	13.9393	2.86959	3.30271e-08	1.25833e-05	molecular_function:olfactory receptor activity	gene-LOC106723452;gene-LOC102385578;gene-LOC102375667;gene-LOC102387578;gene-LOC106723189;gene-LOC102387419;gene-LOC102378595;gene-LOC106723188;gene-LOC106723384;gene-LOC102368912;gene-LOC106723408;gene-LOC102368013;gene-LOC106723364;gene-LOC112549025;gene-LOC106722866;gene-LOC112548844;gene-LOC102388380;gene-LOC112548866;gene-LOC106723480;gene-LOC112548893;gene-LOC102382766;gene-LOC102388077;gen…
GO:0004930	1006	40	16.9359	2.36185	4.7003e-06	0.000853051	molecular_function:G protein-coupled receptor activity	gene-LOC106723452;gene-LOC102385578;gene-LOC102375667;gene-LOC102387578;gene-LOC106723189;gene-LOC102387419;gene-LOC102378595;gene-LOC106723188;gene-LOC106723384;gene-LOC102368912;gene-LOC106723408;gene-LOC102368013;gene-LOC106723364;gene-LOC112549025;gene-LOC106722866;gene-LOC112548844;gene-LOC102388380;gene-LOC112548866;gene-LOC106723480;gene-LOC112548893;gene-LOC102382766;gene-LOC102388077;gen…
GO:0005886	1145	43	19.2759	2.23076	6.71693e-06	0.000853051	cellular_component:plasma membrane	gene-LOC102385578;gene-LOC102387578;gene-LOC106723384;gene-LOC102368912;gene-LOC106723364;gene-LOC112549025;gene-LOC106723480;gene-LOC112548893;gene-LOC102388077;gene-LOC102368826;gene-LOC106723469;gene-LOC102383894;gene-LOC112548957;gene-LOC112548348;gene-LOC102384717;gene-LOC106723452;gene-LOC102375667;gene-LOC106723189;gene-LOC102387419;gene-LOC102378595;gene-LOC106723188;gene-LOC106723408;gen…
GO:0016021	4775	112	80.3865	1.39327	0.00286551	0.175991	cellular_component:integral component of membrane	gene-EVI2A;gene-LOC102383340;gene-FAM198B;gene-LOC102385901;gene-LOC112548985;gene-FAM241B;gene-LOC102368826;gene-MAVS;gene-LOC102372761;gene-LOC102378431;gene-SLC24A5;gene-LOC102379493;gene-CD180;gene-LOC102384717;gene-LOC102382872;gene-LOC102387419;gene-LOC102378595;gene-LOC112548538;gene-LOC102383442;gene-LOC106723408;gene-NMUR2;gene-TMEM212;gene-LOC102388380;gene-LOC112548866;gene-LOC11254822…
GO:0050662	4	2	0.06734	29.7	0.00396038	0.175991	molecular_function:coenzyme binding	gene-SDR39U1;gene-TSTA3;
GO:0045261	5	2	0.084174	23.7603	0.00548325	0.175991	cellular_component:proton-transporting ATP synthase complex, catalytic core F(1)	gene-ATP5F1C;gene-LOC102386426;
GO:0042613	20	3	0.336698	8.91006	0.00634836	0.175991	cellular_component:MHC class II protein complex	gene-LOC102368263;gene-LOC106723444;gene-LOC102383340;
GO:0019882	21	3	0.353532	8.48579	0.00716596	0.175991	biological_process:antigen processing and presentation	gene-LOC102368263;gene-LOC106723444;gene-LOC102383340;
GO:0007229	71	5	1.19528	4.18313	0.00890068	0.175991	biological_process:integrin-mediated signaling pathway	gene-LOC102377315;gene-ADAMTS13;gene-ITGB4;gene-LOC102384212;gene-LOC102377545;
GO:0045766	8	2	0.134679	14.8501	0.0113656	0.175991	biological_process:positive regulation of angiogenesis	gene-ISL1;gene-LOC102376566;
GO:0000062	9	2	0.151514	13.2001	0.0137387	0.175991	molecular_function:fatty-acyl-CoA binding	gene-DBI;gene-ACBD5;
GO:0046933	10	2	0.168349	11.8801	0.0163055	0.175991	molecular_function:proton-transporting ATP synthase activity, rotational mechanism	gene-LOC102386426;gene-ATP5F1C;
GO:0000980	12	2	0.202019	9.90006	0.0219923	0.175991	molecular_function:RNA polymerase II distal enhancer sequence-specific DNA binding	gene-MEOX2;gene-ACTL6A;
GO:0000978	37	3	0.622891	4.81625	0.0287376	0.175991	molecular_function:RNA polymerase II proximal promoter sequence-specific DNA binding	gene-ACTL6A;gene-EBF3;gene-MEOX2;
GO:0000030	1	1	0.016835	59.4001	0.0329153	0.175991	molecular_function:mannosyltransferase activity	gene-POMT2;
GO:0000154	1	1	0.016835	59.4001	0.0329153	0.175991	biological_process:rRNA modification	gene-NAT10;
GO:0001514	1	1	0.016835	59.4001	0.0329153	0.175991	biological_process:selenocysteine incorporation	gene-PSTK;
GO:0001757	1	1	0.016835	59.4001	0.0329153	0.175991	biological_process:somite specification	gene-MEOX2;
GO:0001970	1	1	0.016835	59.4001	0.0329153	0.175991	biological_process:positive regulation of activation of membrane attack complex	gene-LOC102376566;
GO:0003203	1	1	0.016835	59.4001	0.0329153	0.175991	biological_process:endocardial cushion morphogenesis	gene-ISL1;
GO:0003215	1	1	0.016835	59.4001	0.0329153	0.175991	biological_process:cardiac right ventricle morphogenesis	gene-ISL1;
GO:0003266	1	1	0.016835	59.4001	0.0329153	0.175991	biological_process:regulation of secondary heart field cardioblast proliferation	gene-ISL1;
GO:0004366	1	1	0.016835	59.4001	0.0329153	0.175991	molecular_function:glycerol-3-phosphate O-acyltransferase activity	gene-GPAT3;
GO:0004416	1	1	0.016835	59.4001	0.0329153	0.175991	molecular_function:hydroxyacylglutathione hydrolase activity	gene-LOC102382388;
GO:0004447	1	1	0.016835	59.4001	0.0329153	0.175991	molecular_function:iodide peroxidase activity	gene-IYD;
GO:0004452	1	1	0.016835	59.4001	0.0329153	0.175991	molecular_function:isopentenyl-diphosphate delta-isomerase activity	gene-LOC102370886;
GO:0004563	1	1	0.016835	59.4001	0.0329153	0.175991	molecular_function:beta-N-acetylhexosaminidase activity	gene-HEXB;
GO:0004621	1	1	0.016835	59.4001	0.0329153	0.175991	molecular_function:glycosylphosphatidylinositol phospholipase D activity	gene-GPLD1;
GO:0004740	1	1	0.016835	59.4001	0.0329153	0.175991	molecular_function:pyruvate dehydrogenase (acetyl-transferring) kinase activity	gene-PDK3;
GO:0005221	1	1	0.016835	59.4001	0.0329153	0.175991	molecular_function:intracellular cyclic nucleotide activated cation channel activity	gene-CNGB1;
GO:0009226	1	1	0.016835	59.4001	0.0329153	0.175991	biological_process:nucleotide-sugar biosynthetic process	gene-TSTA3;
GO:0010575	1	1	0.016835	59.4001	0.0329153	0.175991	biological_process:positive regulation of vascular endothelial growth factor production	gene-ISL1;
GO:0019243	1	1	0.016835	59.4001	0.0329153	0.175991	biological_process:methylglyoxal catabolic process to D-lactate via S-lactoyl-glutathione	gene-LOC102382388;
GO:0021524	1	1	0.016835	59.4001	0.0329153	0.175991	biological_process:visceral motor neuron differentiation	gene-ISL1;
GO:0021559	1	1	0.016835	59.4001	0.0329153	0.175991	biological_process:trigeminal nerve development	gene-ISL1;
GO:0030242	1	1	0.016835	59.4001	0.0329153	0.175991	biological_process:autophagy of peroxisome	gene-ACBD5;
GO:0030893	1	1	0.016835	59.4001	0.0329153	0.175991	cellular_component:meiotic cohesin complex	gene-SMC1A;
GO:0031290	1	1	0.016835	59.4001	0.0329153	0.175991	biological_process:retinal ganglion cell axon guidance	gene-ISL1;
GO:0032725	1	1	0.016835	59.4001	0.0329153	0.175991	biological_process:positive regulation of granulocyte macrophage colony-stimulating factor production	gene-ISL1;
GO:0032730	1	1	0.016835	59.4001	0.0329153	0.175991	biological_process:positive regulation of interleukin-1 alpha production	gene-ISL1;
GO:0032731	1	1	0.016835	59.4001	0.0329153	0.175991	biological_process:positive regulation of interleukin-1 beta production	gene-ISL1;
GO:0035357	1	1	0.016835	59.4001	0.0329153	0.175991	biological_process:peroxisome proliferator activated receptor signaling pathway	gene-PDK3;
GO:0036033	1	1	0.016835	59.4001	0.0329153	0.175991	molecular_function:mediator complex binding	gene-SMC1A;
GO:0042116	1	1	0.016835	59.4001	0.0329153	0.175991	biological_process:macrophage activation	gene-TLR4;
GO:0048021	1	1	0.016835	59.4001	0.0329153	0.175991	biological_process:regulation of melanin biosynthetic process	gene-SLC24A5;
GO:0048880	1	1	0.016835	59.4001	0.0329153	0.175991	biological_process:sensory system development	gene-ISL1;
GO:0048936	1	1	0.016835	59.4001	0.0329153	0.175991	biological_process:peripheral nervous system neuron axonogenesis	gene-ISL1;
GO:0051291	1	1	0.016835	59.4001	0.0329153	0.175991	biological_process:protein heterooligomerization	gene-IKZF1;
GO:0051391	1	1	0.016835	59.4001	0.0329153	0.175991	biological_process:tRNA acetylation	gene-NAT10;
GO:0060037	1	1	0.016835	59.4001	0.0329153	0.175991	biological_process:pharyngeal system development	gene-ISL1;
GO:0060379	1	1	0.016835	59.4001	0.0329153	0.175991	biological_process:cardiac muscle cell myoblast differentiation	gene-ISL1;
GO:0060913	1	1	0.016835	59.4001	0.0329153	0.175991	biological_process:cardiac cell fate determination	gene-ISL1;
GO:0070701	1	1	0.016835	59.4001	0.0329153	0.175991	cellular_component:mucus layer	gene-MUC2;
GO:0071657	1	1	0.016835	59.4001	0.0329153	0.175991	biological_process:positive regulation of granulocyte colony-stimulating factor production	gene-ISL1;
GO:0072423	1	1	0.016835	59.4001	0.0329153	0.175991	biological_process:response to DNA damage checkpoint signaling	gene-SMC1A;
GO:0097411	1	1	0.016835	59.4001	0.0329153	0.175991	biological_process:hypoxia-inducible factor-1alpha signaling pathway	gene-PDK3;
GO:0102420	1	1	0.016835	59.4001	0.0329153	0.175991	molecular_function:sn-1-glycerol-3-phosphate C16:0-DCA-CoA acyl transferase activity	gene-GPAT3;
GO:1990050	1	1	0.016835	59.4001	0.0329153	0.175991	molecular_function:phosphatidic acid transporter activity	gene-PRELID1;
GO:2000377	1	1	0.016835	59.4001	0.0329153	0.175991	biological_process:regulation of reactive oxygen species metabolic process	gene-PDK3;
GO:2000825	1	1	0.016835	59.4001	0.0329153	0.175991	biological_process:positive regulation of androgen receptor activity	gene-BUD31;
GO:0015986	17	2	0.286193	6.98829	0.0391245	0.175991	biological_process:ATP synthesis coupled proton transport	gene-LOC102386426;gene-ATP5F1C;
GO:0000776	18	2	0.303028	6.60005	0.0430004	0.175991	cellular_component:kinetochore	gene-SMC1A;gene-CENPC;
GO:0008168	113	5	1.90234	2.62834	0.0479052	0.175991	molecular_function:methyltransferase activity	gene-LOC112548934;gene-LOC102377716;gene-LOC102379986;gene-LOC102377471;gene-LOC102377959;
GO:0000124	2	1	0.03367	29.7	0.0489634	0.175991	cellular_component:SAGA complex	gene-SUPT20H;
GO:0000794	2	1	0.03367	29.7	0.0489634	0.175991	cellular_component:condensed nuclear chromosome	gene-SMC1A;
GO:0001607	2	1	0.03367	29.7	0.0489634	0.175991	molecular_function:neuromedin U receptor activity	gene-NMUR2;
GO:0001875	2	1	0.03367	29.7	0.0489634	0.175991	molecular_function:lipopolysaccharide receptor activity	gene-TLR4;
GO:0003139	2	1	0.03367	29.7	0.0489634	0.175991	biological_process:secondary heart field specification	gene-ISL1;
GO:0003148	2	1	0.03367	29.7	0.0489634	0.175991	biological_process:outflow tract septum morphogenesis	gene-ISL1;
GO:0003407	2	1	0.03367	29.7	0.0489634	0.175991	biological_process:neural retina development	gene-ACTL6A;
GO:0004379	2	1	0.03367	29.7	0.0489634	0.175991	molecular_function:glycylpeptide N-tetradecanoyltransferase activity	gene-NMT2;
GO:0004427	2	1	0.03367	29.7	0.0489634	0.175991	molecular_function:inorganic diphosphatase activity	gene-PPA2;
GO:0004514	2	1	0.03367	29.7	0.0489634	0.175991	molecular_function:nicotinate-nucleotide diphosphorylase (carboxylating) activity	gene-NAMPT;
GO:0005736	2	1	0.03367	29.7	0.0489634	0.175991	cellular_component:RNA polymerase I complex	gene-POLR2K;
GO:0006360	2	1	0.03367	29.7	0.0489634	0.175991	biological_process:transcription by RNA polymerase I	gene-POLR2K;
GO:0006493	2	1	0.03367	29.7	0.0489634	0.175991	biological_process:protein O-linked glycosylation	gene-POMT2;
GO:0006570	2	1	0.03367	29.7	0.0489634	0.175991	biological_process:tyrosine metabolic process	gene-IYD;
GO:0006796	2	1	0.03367	29.7	0.0489634	0.175991	biological_process:phosphate-containing compound metabolic process	gene-PPA2;
GO:0007016	2	1	0.03367	29.7	0.0489634	0.175991	biological_process:cytoskeletal anchoring at plasma membrane	gene-TLN2;
GO:0008278	2	1	0.03367	29.7	0.0489634	0.175991	cellular_component:cohesin complex	gene-SMC1A;
GO:0009314	2	1	0.03367	29.7	0.0489634	0.175991	biological_process:response to radiation	gene-SMC1A;
GO:0010510	2	1	0.03367	29.7	0.0489634	0.175991	biological_process:regulation of acetyl-CoA biosynthetic process from pyruvate	gene-PDK3;
GO:0016024	2	1	0.03367	29.7	0.0489634	0.175991	biological_process:CDP-diacylglycerol biosynthetic process	gene-GPAT3;
GO:0019237	2	1	0.03367	29.7	0.0489634	0.175991	molecular_function:centromeric DNA binding	gene-CENPC;
GO:0021520	2	1	0.03367	29.7	0.0489634	0.175991	biological_process:spinal cord motor neuron cell fate specification	gene-ISL1;
GO:0030098	2	1	0.03367	29.7	0.0489634	0.175991	biological_process:lymphocyte differentiation	gene-IKZF1;
GO:0031581	2	1	0.03367	29.7	0.0489634	0.175991	biological_process:hemidesmosome assembly	gene-ITGB4;
GO:0032735	2	1	0.03367	29.7	0.0489634	0.175991	biological_process:positive regulation of interleukin-12 production	gene-ISL1;
GO:0032760	2	1	0.03367	29.7	0.0489634	0.175991	biological_process:positive regulation of tumor necrosis factor production	gene-ISL1;
GO:0032876	2	1	0.03367	29.7	0.0489634	0.175991	biological_process:negative regulation of DNA endoreduplication	gene-SMC1A;
GO:0034142	2	1	0.03367	29.7	0.0489634	0.175991	biological_process:toll-like receptor 4 signaling pathway	gene-TLR4;
GO:0035066	2	1	0.03367	29.7	0.0489634	0.175991	biological_process:positive regulation of histone acetylation	gene-ISL1;
GO:0043388	2	1	0.03367	29.7	0.0489634	0.175991	biological_process:positive regulation of DNA binding	gene-ISL1;
GO:0046696	2	1	0.03367	29.7	0.0489634	0.175991	cellular_component:lipopolysaccharide receptor complex	gene-TLR4;
GO:0048870	2	1	0.03367	29.7	0.0489634	0.175991	biological_process:cell motility	gene-ITGB4;
GO:0055010	2	1	0.03367	29.7	0.0489634	0.175991	biological_process:ventricular cardiac muscle tissue morphogenesis	gene-ISL1;
GO:0060384	2	1	0.03367	29.7	0.0489634	0.175991	biological_process:innervation	gene-ISL1;
GO:0070290	2	1	0.03367	29.7	0.0489634	0.175991	molecular_function:N-acylphosphatidylethanolamine-specific phospholipase D activity	gene-NAPEPLD;
GO:0070997	2	1	0.03367	29.7	0.0489634	0.175991	biological_process:neuron death	gene-MEOX2;
GO:0071564	2	1	0.03367	29.7	0.0489634	0.175991	cellular_component:npBAF complex	gene-ACTL6A;
GO:0090051	2	1	0.03367	29.7	0.0489634	0.175991	biological_process:negative regulation of cell migration involved in sprouting angiogenesis	gene-MEOX2;
GO:0090383	2	1	0.03367	29.7	0.0489634	0.175991	biological_process:phagosome acidification	gene-RAB20;
GO:0090385	2	1	0.03367	29.7	0.0489634	0.175991	biological_process:phagosome-lysosome fusion	gene-RAB20;
GO:0097431	2	1	0.03367	29.7	0.0489634	0.175991	cellular_component:mitotic spindle pole	gene-SMC1A;
GO:1901673	2	1	0.03367	29.7	0.0489634	0.175991	biological_process:regulation of mitotic spindle assembly	gene-SMC1A;
GO:1990841	2	1	0.03367	29.7	0.0489634	0.175991	molecular_function:promoter-specific chromatin binding	gene-ISL1;
GO:0030246	115	5	1.93601	2.58263	0.0508128	0.180932	molecular_function:carbohydrate binding	gene-LOC102383010;gene-LOC102374629;gene-SELE;gene-LOC112548224;gene-LOC102381472;
GO:0004519	48	3	0.808074	3.71253	0.0530112	0.187012	molecular_function:endonuclease activity	gene-LOC102375656;gene-LOC102371017;gene-LOC102380872;
GO:0016491	123	5	2.07069	2.41465	0.0634506	0.192716	molecular_function:oxidoreductase activity	gene-LOC102376675;gene-HSD11B1;gene-IYD;gene-TSTA3;gene-HPGD;
GO:0000070	3	1	0.050505	19.8	0.0647446	0.192716	biological_process:mitotic sister chromatid segregation	gene-SMC1A;
GO:0001205	3	1	0.050505	19.8	0.0647446	0.192716	molecular_function:distal enhancer DNA-binding transcription activator activity, RNA polymerase II-specific	gene-MEOX2;
GO:0003839	3	1	0.050505	19.8	0.0647446	0.192716	molecular_function:gamma-glutamylcyclotransferase activity	gene-CHAC1;
GO:0005094	3	1	0.050505	19.8	0.0647446	0.192716	molecular_function:Rho GDP-dissociation inhibitor activity	gene-ARHGDIA;
GO:0006499	3	1	0.050505	19.8	0.0647446	0.192716	biological_process:N-terminal protein myristoylation	gene-NMT2;
GO:0006812	3	1	0.050505	19.8	0.0647446	0.192716	biological_process:cation transport	gene-ATP13A3;
GO:0008622	3	1	0.050505	19.8	0.0647446	0.192716	cellular_component:epsilon DNA polymerase complex	gene-POLE2;
GO:0010906	3	1	0.050505	19.8	0.0647446	0.192716	biological_process:regulation of glucose metabolic process	gene-PDK3;
GO:0019068	3	1	0.050505	19.8	0.0647446	0.192716	biological_process:virion assembly	gene-LOC102372992;
GO:0030144	3	1	0.050505	19.8	0.0647446	0.192716	molecular_function:alpha-1,6-mannosylglycoprotein 6-beta-N-acetylglucosaminyltransferase activity	gene-MGAT5;
GO:0031618	3	1	0.050505	19.8	0.0647446	0.192716	cellular_component:nuclear pericentric heterochromatin	gene-IKZF1;
GO:0032755	3	1	0.050505	19.8	0.0647446	0.192716	biological_process:positive regulation of interleukin-6 production	gene-ISL1;
GO:0042274	3	1	0.050505	19.8	0.0647446	0.192716	biological_process:ribosomal small subunit biogenesis	gene-NAT10;
GO:0042403	3	1	0.050505	19.8	0.0647446	0.192716	biological_process:thyroid hormone metabolic process	gene-IYD;
GO:0042531	3	1	0.050505	19.8	0.0647446	0.192716	biological_process:positive regulation of tyrosine phosphorylation of STAT protein	gene-ISL1;
GO:0043425	3	1	0.050505	19.8	0.0647446	0.192716	molecular_function:bHLH transcription factor binding	gene-ISL1;
GO:0050829	3	1	0.050505	19.8	0.0647446	0.192716	biological_process:defense response to Gram-negative bacterium	gene-TLR4;
GO:0060413	3	1	0.050505	19.8	0.0647446	0.192716	biological_process:atrial septum morphogenesis	gene-ISL1;
GO:1903146	3	1	0.050505	19.8	0.0647446	0.192716	biological_process:regulation of autophagy of mitochondrion	gene-ACTL6A;
GO:0001077	26	2	0.437707	4.56927	0.0784514	0.201186	molecular_function:proximal promoter DNA-binding transcription activator activity, RNA polymerase II-specific	gene-EBF3;gene-MEOX2;
GO:0001755	4	1	0.06734	14.85	0.0802633	0.201186	biological_process:neural crest cell migration	gene-ISL1;
GO:0003841	4	1	0.06734	14.85	0.0802633	0.201186	molecular_function:1-acylglycerol-3-phosphate O-acyltransferase activity	gene-GPAT3;
GO:0004310	4	1	0.06734	14.85	0.0802633	0.201186	molecular_function:farnesyl-diphosphate farnesyltransferase activity	gene-LOC102385901;
GO:0005184	4	1	0.06734	14.85	0.0802633	0.201186	molecular_function:neuropeptide hormone activity	gene-NTS;
GO:0005869	4	1	0.06734	14.85	0.0802633	0.201186	cellular_component:dynactin complex	gene-DCTN4;
GO:0006261	4	1	0.06734	14.85	0.0802633	0.201186	biological_process:DNA-dependent DNA replication	gene-POLE2;
GO:0006696	4	1	0.06734	14.85	0.0802633	0.201186	biological_process:ergosterol biosynthetic process	gene-LOC102385901;
GO:0007519	4	1	0.06734	14.85	0.0802633	0.201186	biological_process:skeletal muscle tissue development	gene-MEOX2;
GO:0008154	4	1	0.06734	14.85	0.0802633	0.201186	biological_process:actin polymerization or depolymerization	gene-EVL;
GO:0009308	4	1	0.06734	14.85	0.0802633	0.201186	biological_process:amine metabolic process	gene-LOC102381970;
GO:0010038	4	1	0.06734	14.85	0.0802633	0.201186	biological_process:response to metal ion	gene-LOC102383511;
GO:0019432	4	1	0.06734	14.85	0.0802633	0.201186	biological_process:triglyceride biosynthetic process	gene-GPAT3;
GO:0030218	4	1	0.06734	14.85	0.0802633	0.201186	biological_process:erythrocyte differentiation	gene-IKZF1;
GO:0031016	4	1	0.06734	14.85	0.0802633	0.201186	biological_process:pancreas development	gene-ISL1;
GO:0031461	4	1	0.06734	14.85	0.0802633	0.201186	cellular_component:cullin-RING ubiquitin ligase complex	gene-CUL2;
GO:0032467	4	1	0.06734	14.85	0.0802633	0.201186	biological_process:positive regulation of cytokinesis	gene-CSPP1;
GO:0035267	4	1	0.06734	14.85	0.0802633	0.201186	cellular_component:NuA4 histone acetyltransferase complex	gene-ACTL6A;
GO:0043967	4	1	0.06734	14.85	0.0802633	0.201186	biological_process:histone H4 acetylation	gene-ACTL6A;
GO:0043968	4	1	0.06734	14.85	0.0802633	0.201186	biological_process:histone H2A acetylation	gene-ACTL6A;
GO:0045597	4	1	0.06734	14.85	0.0802633	0.201186	biological_process:positive regulation of cell differentiation	gene-ISL1;
GO:0050728	4	1	0.06734	14.85	0.0802633	0.201186	biological_process:negative regulation of inflammatory response	gene-ISL1;
GO:0051996	4	1	0.06734	14.85	0.0802633	0.201186	molecular_function:squalene synthase activity	gene-LOC102385901;
GO:0071398	4	1	0.06734	14.85	0.0802633	0.201186	biological_process:cellular response to fatty acid	gene-PDK3;
GO:0006914	28	2	0.471377	4.24289	0.0883627	0.207969	biological_process:autophagy	gene-EPG5;gene-ATG7;
GO:0004222	98	4	1.64982	2.42451	0.0908739	0.207969	molecular_function:metalloendopeptidase activity	gene-ADAMTS13;gene-LOC102372761;gene-LOC102384212;gene-LOC102377545;
GO:0001158	5	1	0.084174	11.8802	0.0955239	0.207969	molecular_function:enhancer sequence-specific DNA binding	gene-ISL1;
GO:0001726	5	1	0.084174	11.8802	0.0955239	0.207969	cellular_component:ruffle	gene-TLN2;
GO:0004185	5	1	0.084174	11.8802	0.0955239	0.207969	molecular_function:serine-type carboxypeptidase activity	gene-SCPEP1;
GO:0005579	5	1	0.084174	11.8802	0.0955239	0.207969	cellular_component:membrane attack complex	gene-LOC102376566;
GO:0005666	5	1	0.084174	11.8802	0.0955239	0.207969	cellular_component:RNA polymerase III complex	gene-POLR2K;
GO:0006122	5	1	0.084174	11.8802	0.0955239	0.207969	biological_process:mitochondrial electron transport, ubiquinol to cytochrome c	gene-LOC102379015;
GO:0006487	5	1	0.084174	11.8802	0.0955239	0.207969	biological_process:protein N-linked glycosylation	gene-MGAT5;
GO:0006913	5	1	0.084174	11.8802	0.0955239	0.207969	biological_process:nucleocytoplasmic transport	gene-NUP58;
GO:0007062	5	1	0.084174	11.8802	0.0955239	0.207969	biological_process:sister chromatid cohesion	gene-SMC1A;
GO:0008131	5	1	0.084174	11.8802	0.0955239	0.207969	molecular_function:primary amine oxidase activity	gene-LOC102381970;
GO:0008273	5	1	0.084174	11.8802	0.0955239	0.207969	molecular_function:calcium, potassium:sodium antiporter activity	gene-SLC24A5;
GO:0008349	5	1	0.084174	11.8802	0.0955239	0.207969	molecular_function:MAP kinase kinase kinase kinase activity	gene-MAP4K5;
GO:0015057	5	1	0.084174	11.8802	0.0955239	0.207969	molecular_function:thrombin-activated receptor activity	gene-F2RL2;
GO:0016773	5	1	0.084174	11.8802	0.0955239	0.207969	molecular_function:phosphotransferase activity, alcohol group as acceptor	gene-FGGY;
GO:0016998	5	1	0.084174	11.8802	0.0955239	0.207969	biological_process:cell wall macromolecule catabolic process	gene-LOC102377346;
GO:0021983	5	1	0.084174	11.8802	0.0955239	0.207969	biological_process:pituitary gland development	gene-ISL1;
GO:0032729	5	1	0.084174	11.8802	0.0955239	0.207969	biological_process:positive regulation of interferon-gamma production	gene-ISL1;
GO:0035257	5	1	0.084174	11.8802	0.0955239	0.207969	molecular_function:nuclear hormone receptor binding	gene-BUD31;
GO:0043027	5	1	0.084174	11.8802	0.0955239	0.207969	molecular_function:cysteine-type endopeptidase inhibitor activity involved in apoptotic process	gene-LOC102388792;
GO:0048741	5	1	0.084174	11.8802	0.0955239	0.207969	biological_process:skeletal muscle fiber development	gene-KLHL40;
GO:0051289	5	1	0.084174	11.8802	0.0955239	0.207969	biological_process:protein homotetramerization	gene-EVL;
GO:0000777	6	1	0.101009	9.90011	0.110531	0.224001	cellular_component:condensed chromosome kinetochore	gene-SMC1A;
GO:0001102	6	1	0.101009	9.90011	0.110531	0.224001	molecular_function:RNA polymerase II activating transcription factor binding	gene-ISL1;
GO:0004602	6	1	0.101009	9.90011	0.110531	0.224001	molecular_function:glutathione peroxidase activity	gene-GPX8;
GO:0005665	6	1	0.101009	9.90011	0.110531	0.224001	cellular_component:RNA polymerase II, core complex	gene-POLR2K;
GO:0006751	6	1	0.101009	9.90011	0.110531	0.224001	biological_process:glutathione catabolic process	gene-CHAC1;
GO:0007064	6	1	0.101009	9.90011	0.110531	0.224001	biological_process:mitotic sister chromatid cohesion	gene-SMC1A;
GO:0008157	6	1	0.101009	9.90011	0.110531	0.224001	molecular_function:protein phosphatase 1 binding	gene-PHACTR4;
GO:0008641	6	1	0.101009	9.90011	0.110531	0.224001	molecular_function:ubiquitin-like modifier activating enzyme activity	gene-ATG7;
GO:0009435	6	1	0.101009	9.90011	0.110531	0.224001	biological_process:NAD biosynthetic process	gene-NAMPT;
GO:0017124	6	1	0.101009	9.90011	0.110531	0.224001	molecular_function:SH3 domain binding	gene-EVL;
GO:0043248	6	1	0.101009	9.90011	0.110531	0.224001	biological_process:proteasome assembly	gene-PSMD5;
GO:0048038	6	1	0.101009	9.90011	0.110531	0.224001	molecular_function:quinone binding	gene-LOC102381970;
GO:0051382	6	1	0.101009	9.90011	0.110531	0.224001	biological_process:kinetochore assembly	gene-CENPC;
GO:0001105	7	1	0.117844	8.48579	0.125288	0.239873	molecular_function:transcription coactivator activity	gene-ISL1;
GO:0005758	7	1	0.117844	8.48579	0.125288	0.239873	cellular_component:mitochondrial intermembrane space	gene-PRELID1;
GO:0005885	7	1	0.117844	8.48579	0.125288	0.239873	cellular_component:Arp2/3 protein complex	gene-ARPC1B;
GO:0008173	7	1	0.117844	8.48579	0.125288	0.239873	molecular_function:RNA methyltransferase activity	gene-LOC102379986;
GO:0009253	7	1	0.117844	8.48579	0.125288	0.239873	biological_process:peptidoglycan catabolic process	gene-LOC102377346;
GO:0030001	7	1	0.117844	8.48579	0.125288	0.239873	biological_process:metal ion transport	gene-NDFIP2;
GO:0030374	7	1	0.117844	8.48579	0.125288	0.239873	molecular_function:nuclear receptor transcription coactivator activity	gene-BUD31;
GO:0031397	7	1	0.117844	8.48579	0.125288	0.239873	biological_process:negative regulation of protein ubiquitination	gene-KLHL40;
GO:0045010	7	1	0.117844	8.48579	0.125288	0.239873	biological_process:actin nucleation	gene-EVL;
GO:0050707	7	1	0.117844	8.48579	0.125288	0.239873	biological_process:regulation of cytokine secretion	gene-TLR4;
GO:0051016	7	1	0.117844	8.48579	0.125288	0.239873	biological_process:barbed-end actin filament capping	gene-CAPG;
GO:0008270	538	14	9.05716	1.54574	0.127095	0.242116	molecular_function:zinc ion binding	gene-BRAP;gene-ADAMTS13;gene-LOC102385016;gene-ZSWIM5;gene-DTNA;gene-ZDBF2;gene-LOC112548805;gene-LOC102388423;gene-LOC112549013;gene-NAPEPLD;gene-LOC102375348;gene-PARP1;gene-ZZEF1;gene-ZFAND4;
GO:0007601	37	2	0.622891	3.21083	0.136767	0.253636	biological_process:visual perception	gene-LOC102381970;gene-CNGB1;
GO:0004527	8	1	0.134679	7.42506	0.1398	0.253636	molecular_function:exonuclease activity	gene-REXO4;
GO:0007608	8	1	0.134679	7.42506	0.1398	0.253636	biological_process:sensory perception of smell	gene-LOC102382766;
GO:0016514	8	1	0.134679	7.42506	0.1398	0.253636	cellular_component:SWI/SNF complex	gene-ACTL6A;
GO:0019827	8	1	0.134679	7.42506	0.1398	0.253636	biological_process:stem cell population maintenance	gene-SMC1A;
GO:0031492	8	1	0.134679	7.42506	0.1398	0.253636	molecular_function:nucleosomal DNA binding	gene-ACTL6A;
GO:0045335	8	1	0.134679	7.42506	0.1398	0.253636	cellular_component:phagocytic vesicle	gene-RAB20;
GO:0045665	8	1	0.134679	7.42506	0.1398	0.253636	biological_process:negative regulation of neuron differentiation	gene-ISL1;
GO:0060173	8	1	0.134679	7.42506	0.1398	0.253636	biological_process:limb development	gene-MEOX2;
GO:1903955	8	1	0.134679	7.42506	0.1398	0.253636	biological_process:positive regulation of protein targeting to mitochondrion	gene-ACTL6A;
GO:0005856	76	3	1.27945	2.34476	0.144352	0.260655	cellular_component:cytoskeleton	gene-TLN2;gene-FRMD3;gene-EVL;
GO:0007275	120	4	2.02019	1.98002	0.152434	0.271763	biological_process:multicellular organism development	gene-PAX1;gene-EBF3;gene-DRGX;gene-HOXB3;
GO:0004675	9	1	0.151514	6.60005	0.15407	0.271763	molecular_function:transmembrane receptor protein serine/threonine kinase activity	gene-ACVR1B;
GO:0010181	9	1	0.151514	6.60005	0.15407	0.271763	molecular_function:FMN binding	gene-IYD;
GO:0051321	9	1	0.151514	6.60005	0.15407	0.271763	biological_process:meiotic cell cycle	gene-SMC1A;
GO:0060021	9	1	0.151514	6.60005	0.15407	0.271763	biological_process:roof of mouth development	gene-MEOX2;
GO:0003796	10	1	0.168349	5.94004	0.168103	0.281047	molecular_function:lysozyme activity	gene-LOC102377346;
GO:0004364	10	1	0.168349	5.94004	0.168103	0.281047	molecular_function:glutathione transferase activity	gene-LOC102372884;
GO:0004523	10	1	0.168349	5.94004	0.168103	0.281047	molecular_function:RNA-DNA hybrid ribonuclease activity	gene-LOC102372992;
GO:0004864	10	1	0.168349	5.94004	0.168103	0.281047	molecular_function:protein phosphatase inhibitor activity	gene-PHACTR4;
GO:0006383	10	1	0.168349	5.94004	0.168103	0.281047	biological_process:transcription by RNA polymerase III	gene-POLR2K;
GO:0008324	10	1	0.168349	5.94004	0.168103	0.281047	molecular_function:cation transmembrane transporter activity	gene-SLC41A3;
GO:0015293	10	1	0.168349	5.94004	0.168103	0.281047	molecular_function:symporter activity	gene-LOC102378431;
GO:0031011	10	1	0.168349	5.94004	0.168103	0.281047	cellular_component:Ino80 complex	gene-ACTL6A;
GO:0034314	10	1	0.168349	5.94004	0.168103	0.281047	biological_process:Arp2/3 complex-mediated actin nucleation	gene-ARPC1B;
GO:0036094	10	1	0.168349	5.94004	0.168103	0.281047	molecular_function:small molecule binding	gene-AMBP;
GO:0048786	10	1	0.168349	5.94004	0.168103	0.281047	cellular_component:presynaptic active zone	gene-RIMS1;
GO:0006955	125	4	2.10436	1.90081	0.168186	0.281047	biological_process:immune response	gene-LOC102383340;gene-LOC102376566;gene-LOC102368263;gene-LOC106723444;
GO:0003676	665	16	11.1952	1.42918	0.170313	0.282946	molecular_function:nucleic acid binding	gene-BRAP;gene-LOC102380306;gene-LOC102369312;gene-ZDBF2;gene-ZNF839;gene-LOC106722820;gene-LOC106723476;gene-LOC102377295;gene-LOC102375656;gene-LOC102382042;gene-LOC102381011;gene-LOC102380872;gene-LOC102372992;gene-LOC102372868;gene-LOC102371017;gene-REXO4;
GO:0004252	126	4	2.1212	1.88573	0.171402	0.282946	molecular_function:serine-type endopeptidase activity	gene-LOC102375424;gene-PCSK5;gene-LOC102370981;gene-LOC102374030;
GO:0031625	43	2	0.7239	2.76281	0.17155	0.282946	molecular_function:ubiquitin protein ligase binding	gene-LOC102379015;gene-CUL2;
GO:0005730	84	3	1.41413	2.12145	0.176278	0.289492	cellular_component:nucleolus	gene-NAT10;gene-PDK3;gene-IKZF1;
GO:0003690	11	1	0.185184	5.40003	0.181903	0.292426	molecular_function:double-stranded DNA binding	gene-MTERF2;
GO:0003712	11	1	0.185184	5.40003	0.181903	0.292426	molecular_function:transcription coregulator activity	gene-SUPT20H;
GO:0004383	11	1	0.185184	5.40003	0.181903	0.292426	molecular_function:guanylate cyclase activity	gene-LOC102369559;
GO:0006520	11	1	0.185184	5.40003	0.181903	0.292426	biological_process:cellular amino acid metabolic process	gene-SRR;
GO:0008299	11	1	0.185184	5.40003	0.181903	0.292426	biological_process:isoprenoid biosynthetic process	gene-LOC102370886;
GO:0005581	45	2	0.75757	2.64002	0.183444	0.293665	cellular_component:collagen trimer	gene-COL10A1;gene-LOC102376909;
GO:0000775	12	1	0.202019	4.95003	0.195473	0.307749	cellular_component:chromosome, centromeric region	gene-SMC1A;
GO:0006606	12	1	0.202019	4.95003	0.195473	0.307749	biological_process:protein import into nucleus	gene-KPNA6;
GO:0051213	12	1	0.202019	4.95003	0.195473	0.307749	molecular_function:dioxygenase activity	gene-PHYH;
GO:0090090	12	1	0.202019	4.95003	0.195473	0.307749	biological_process:negative regulation of canonical Wnt signaling pathway	gene-ISL1;
GO:0005622	742	17	12.4915	1.36093	0.197254	0.308408	cellular_component:intracellular	gene-LOC102380306;gene-MAP4K5;gene-LOC102369559;gene-LOC102385016;gene-LOC112548805;gene-LOC106722820;gene-BTK;gene-LOC102377295;gene-CAPN5;gene-LOC102382042;gene-LOC102388423;gene-ASB5;gene-LOC102372868;gene-PLCH2;gene-LOC112549013;gene-LOC102375348;gene-NDFIP2;
GO:0070062	244	1	4.10771	0.243445	0.197511	0.308408	cellular_component:extracellular exosome	gene-LOC102376566;
GO:0051260	49	2	0.824909	2.42451	0.207552	0.318239	biological_process:protein homooligomerization	gene-KCNRG;gene-KCNG1;
GO:0004674	163	5	2.74409	1.8221	0.20858	0.318239	molecular_function:protein serine/threonine kinase activity	gene-LOC102373602;gene-PDK3;gene-RIOK3;gene-MOK;gene-ALPK3;
GO:0002755	13	1	0.218853	4.56928	0.208818	0.318239	biological_process:MyD88-dependent toll-like receptor signaling pathway	gene-TLR4;
GO:0004702	13	1	0.218853	4.56928	0.208818	0.318239	molecular_function:obsolete signal transducer, downstream of receptor, with serine/threonine kinase activity	gene-ACVR1B;
GO:0007034	13	1	0.218853	4.56928	0.208818	0.318239	biological_process:vacuolar transport	gene-NDFIP2;
GO:0043044	13	1	0.218853	4.56928	0.208818	0.318239	biological_process:ATP-dependent chromatin remodeling	gene-ACTL6A;
GO:0007186	51	2	0.858579	2.32943	0.219726	0.329025	biological_process:G protein-coupled receptor signaling pathway	gene-LOC102382766;gene-FFAR1;
GO:0004198	14	1	0.235688	4.2429	0.221941	0.329025	molecular_function:calcium-dependent cysteine-type endopeptidase activity	gene-CAPN5;
GO:0004435	14	1	0.235688	4.2429	0.221941	0.329025	molecular_function:phosphatidylinositol phospholipase C activity	gene-PLCH2;
GO:0005245	14	1	0.235688	4.2429	0.221941	0.329025	molecular_function:voltage-gated calcium channel activity	gene-CACNG4;
GO:0005643	14	1	0.235688	4.2429	0.221941	0.329025	cellular_component:nuclear pore	gene-NUP58;
GO:0030659	14	1	0.235688	4.2429	0.221941	0.329025	cellular_component:cytoplasmic vesicle membrane	gene-IYD;
GO:0043524	14	1	0.235688	4.2429	0.221941	0.329025	biological_process:negative regulation of neuron apoptotic process	gene-ISL1;
GO:0055085	96	3	1.61615	1.85627	0.227208	0.335527	biological_process:transmembrane transport	gene-SLC43A1;gene-MFSD10;gene-SLC35B4;
GO:0000049	15	1	0.252523	3.96003	0.234845	0.34282	molecular_function:tRNA binding	gene-PSTK;
GO:0006471	15	1	0.252523	3.96003	0.234845	0.34282	biological_process:protein ADP-ribosylation	gene-PARP1;
GO:0016363	15	1	0.252523	3.96003	0.234845	0.34282	cellular_component:nuclear matrix	gene-SMC1A;
GO:0000922	16	1	0.269358	3.71253	0.247536	0.357239	cellular_component:spindle pole	gene-CSPP1;
GO:0005891	16	1	0.269358	3.71253	0.247536	0.357239	cellular_component:voltage-gated calcium channel complex	gene-CACNG4;
GO:0007160	16	1	0.269358	3.71253	0.247536	0.357239	biological_process:cell-matrix adhesion	gene-ITGB4;
GO:0003887	17	1	0.286193	3.49415	0.260015	0.372427	molecular_function:DNA-directed DNA polymerase activity	gene-POLE2;
GO:0006979	17	1	0.286193	3.49415	0.260015	0.372427	biological_process:response to oxidative stress	gene-GPX8;
GO:0051015	59	2	0.993258	2.01358	0.268811	0.382809	molecular_function:actin filament binding	gene-USH1C;gene-CAPG;
GO:0006355	461	11	7.76088	1.41736	0.271044	0.382809	biological_process:regulation of transcription, DNA-templated	gene-LOC102380306;gene-LOC102372868;gene-DRGX;gene-SATB1;gene-LOC106722820;gene-LMX1A;gene-ISL1;gene-LOC102377295;gene-EBF3;gene-PRDM2;gene-MTERF2;
GO:0000502	18	1	0.303028	3.30003	0.272286	0.382809	cellular_component:proteasome complex	gene-PSMD5;
GO:0006464	18	1	0.303028	3.30003	0.272286	0.382809	biological_process:cellular protein modification process	gene-TTLL5;
GO:0016829	18	1	0.303028	3.30003	0.272286	0.382809	molecular_function:lyase activity	gene-ACOD1;
GO:0005694	19	1	0.319863	3.12634	0.284354	0.396846	cellular_component:chromosome	gene-SMC1A;
GO:0018105	19	1	0.319863	3.12634	0.284354	0.396846	biological_process:peptidyl-serine phosphorylation	gene-PDK3;
GO:0005739	132	4	2.2222	1.80001	0.292764	0.404517	cellular_component:mitochondrion	gene-PDK3;gene-MAVS;gene-MRPL50;gene-PSTK;
GO:0016567	63	2	1.0606	1.88573	0.293376	0.404517	biological_process:protein ubiquitination	gene-DCAF17;gene-ASB5;
GO:0001525	20	1	0.336698	2.97002	0.296221	0.404517	biological_process:angiogenesis	gene-MEOX2;
GO:0003950	20	1	0.336698	2.97002	0.296221	0.404517	molecular_function:NAD+ ADP-ribosyltransferase activity	gene-PARP1;
GO:0008080	20	1	0.336698	2.97002	0.296221	0.404517	molecular_function:N-acetyltransferase activity	gene-NAT10;
GO:0008305	20	1	0.336698	2.97002	0.296221	0.404517	cellular_component:integrin complex	gene-ITGB4;
GO:0008289	64	2	1.07743	1.85627	0.299502	0.407536	molecular_function:lipid binding	gene-LOC102372761;gene-ACBD5;
GO:0000790	21	1	0.353532	2.8286	0.307891	0.411602	cellular_component:nuclear chromatin	gene-BUD31;
GO:0004888	21	1	0.353532	2.8286	0.307891	0.411602	molecular_function:transmembrane signaling receptor activity	gene-TLR4;
GO:0005681	21	1	0.353532	2.8286	0.307891	0.411602	cellular_component:spliceosomal complex	gene-BUD31;
GO:0005802	21	1	0.353532	2.8286	0.307891	0.411602	cellular_component:trans-Golgi network	gene-SLC24A5;
GO:0017137	21	1	0.353532	2.8286	0.307891	0.411602	molecular_function:Rab GTPase binding	gene-RIMS1;
GO:0045095	22	1	0.370367	2.70003	0.319367	0.42545	cellular_component:keratin filament	gene-LOC102377597;
GO:0005654	147	4	2.47473	1.61634	0.322175	0.427695	cellular_component:nucleoplasm	gene-IKZF1;gene-ISL1;gene-SMC1A;gene-IYD;
GO:0004871	68	2	1.14477	1.74707	0.323899	0.428491	molecular_function:obsolete signal transducer activity	gene-MAVS;gene-PLCH2;
GO:0007605	23	1	0.387202	2.58263	0.330652	0.434408	biological_process:sensory perception of sound	gene-USH1C;
GO:0019904	23	1	0.387202	2.58263	0.330652	0.434408	molecular_function:protein domain specific binding	gene-IKZF1;
GO:0042157	24	1	0.404037	2.47502	0.34175	0.445913	biological_process:lipoprotein metabolic process	gene-LOC102372761;
GO:0043234	24	1	0.404037	2.47502	0.34175	0.445913	cellular_component:protein-containing complex	gene-IKZF1;
GO:0008234	25	1	0.420872	2.37602	0.352663	0.458582	molecular_function:cysteine-type peptidase activity	gene-CTSZ;
GO:0007156	73	2	1.22895	1.62741	0.354062	0.458836	biological_process:homophilic cell adhesion via plasma membrane adhesion molecules	gene-LOC102383894;gene-LOC102373876;
GO:0005634	1235	16	20.7911	0.769561	0.360719	0.463055	cellular_component:nucleus	gene-SMC1A;gene-HOXB3;gene-ISL1;gene-BUD31;gene-MEOX2;gene-PAX1;gene-SATB1;gene-CCNJ;gene-YLPM1;gene-LOC102375845;gene-EBF3;gene-KPNA6;gene-DRGX;gene-PARP1;gene-LMX1A;gene-PRDM2;
GO:0004190	26	1	0.437707	2.28463	0.363395	0.463055	molecular_function:aspartic-type endopeptidase activity	gene-LOC102381560;
GO:0005507	26	1	0.437707	2.28463	0.363395	0.463055	molecular_function:copper ion binding	gene-LOC102381970;
GO:0007596	26	1	0.437707	2.28463	0.363395	0.463055	biological_process:blood coagulation	gene-F2RL2;
GO:0051607	26	1	0.437707	2.28463	0.363395	0.463055	biological_process:defense response to virus	gene-MAVS;
GO:0006810	75	2	1.26262	1.58401	0.365995	0.464813	biological_process:transport	gene-LOC102375384;gene-ACBD5;
GO:0006366	27	1	0.454542	2.20002	0.373948	0.471769	biological_process:transcription by RNA polymerase II	gene-POLR2K;
GO:0007399	27	1	0.454542	2.20002	0.373948	0.471769	biological_process:nervous system development	gene-ACTL6A;
GO:0004715	28	1	0.471377	2.12144	0.384326	0.481672	molecular_function:non-membrane spanning protein tyrosine kinase activity	gene-BTK;
GO:0006887	28	1	0.471377	2.12144	0.384326	0.481672	biological_process:exocytosis	gene-RIMS1;
GO:0003824	79	2	1.32995	1.50381	0.38959	0.486668	molecular_function:catalytic activity	gene-SDR39U1;gene-LOC102379015;
GO:0004872	30	1	0.505046	1.98002	0.404568	0.502086	molecular_function:signaling receptor activity	gene-ITGB4;
GO:0051287	30	1	0.505046	1.98002	0.404568	0.502086	molecular_function:NAD binding	gene-PARP1;
GO:0006334	31	1	0.521881	1.91615	0.414437	0.509357	biological_process:nucleosome assembly	gene-LOC102375845;
GO:0008565	31	1	0.521881	1.91615	0.414437	0.509357	molecular_function:protein transporter activity	gene-KPNA6;
GO:0045087	31	1	0.521881	1.91615	0.414437	0.509357	biological_process:innate immune response	gene-TLR4;
GO:0003924	217	5	3.65317	1.36868	0.423731	0.516288	molecular_function:GTPase activity	gene-HBS1L;gene-RAB12;gene-RAB20;gene-NRAS;gene-RAB24;
GO:0003899	32	1	0.538716	1.85627	0.424142	0.516288	molecular_function:DNA-directed 5'-3' RNA polymerase activity	gene-POLR2K;
GO:0030170	32	1	0.538716	1.85627	0.424142	0.516288	molecular_function:pyridoxal phosphate binding	gene-SRR;
GO:0005201	33	1	0.555551	1.80001	0.433686	0.524554	molecular_function:extracellular matrix structural constituent	gene-FBN3;
GO:0008237	33	1	0.555551	1.80001	0.433686	0.524554	molecular_function:metallopeptidase activity	gene-LOC102372761;
GO:0003779	111	3	1.86867	1.60542	0.441598	0.530288	molecular_function:actin binding	gene-TLN2;gene-PHACTR4;gene-EVL;
GO:0006869	34	1	0.572386	1.74707	0.443072	0.530288	biological_process:lipid transport	gene-LOC102372761;
GO:0043209	34	1	0.572386	1.74707	0.443072	0.530288	cellular_component:myelin sheath	gene-LOC102379015;
GO:0005198	113	3	1.90234	1.577	0.445756	0.530288	molecular_function:structural molecule activity	gene-SNTG1;gene-LOC102377597;gene-SNTG2;
GO:0016874	235	2	3.9562	0.505536	0.446548	0.530288	molecular_function:ligase activity	gene-LOC102379097;gene-LOC112549013;
GO:0007165	239	2	4.02354	0.497075	0.446778	0.530288	biological_process:signal transduction	gene-LOC102373602;gene-NRAS;
GO:0005829	254	2	4.27606	0.46772	0.451951	0.531873	cellular_component:cytosol	gene-SMC1A;gene-LOC102379015;
GO:0008076	35	1	0.589221	1.69716	0.452302	0.531873	cellular_component:voltage-gated potassium channel complex	gene-KCNG1;
GO:0016746	35	1	0.589221	1.69716	0.452302	0.531873	molecular_function:transferase activity, transferring acyl groups	gene-GPAT3;
GO:0005840	119	3	2.00335	1.49749	0.459216	0.538343	cellular_component:ribosome	gene-MRPL50;gene-MRPL4;gene-MRPL2;
GO:0004867	38	1	0.639725	1.56317	0.479081	0.558195	molecular_function:serine-type endopeptidase inhibitor activity	gene-AMBP;
GO:0005200	38	1	0.639725	1.56317	0.479081	0.558195	molecular_function:structural constituent of cytoskeleton	gene-TLN2;
GO:0046872	786	16	13.2322	1.20917	0.481005	0.558729	molecular_function:metal ion binding	gene-LOC102380306;gene-SEC23IP;gene-IKZF1;gene-LOC102377545;gene-LOC106722820;gene-ISL1;gene-LOC102377295;gene-LOC102382042;gene-EBF3;gene-ATP13A3;gene-LOC102372868;gene-LOC102379015;gene-LMX1A;gene-LOC102384212;gene-PRDM2;gene-MTMR3;
GO:0005737	530	6	8.92249	0.672458	0.488639	0.56587	cellular_component:cytoplasm	gene-PPA2;gene-ARHGDIA;gene-DTNA;gene-KPNA6;gene-ATG7;gene-MEOX2;
GO:0008284	40	1	0.673395	1.48501	0.4962	0.571442	biological_process:positive regulation of cell proliferation	gene-ISL1;
GO:0016020	295	3	4.96629	0.604073	0.496449	0.571442	cellular_component:membrane	gene-RIMS1;gene-NRAS;gene-LOC102367790;
GO:0006396	41	1	0.69023	1.44879	0.504547	0.579014	biological_process:RNA processing	gene-LOC102379986;
GO:0005525	321	7	5.404	1.29534	0.508051	0.581284	molecular_function:GTP binding	gene-RAB20;gene-HBS1L;gene-RAB12;gene-LOC112552073;gene-NRAS;gene-LOC112548308;gene-RAB24;
GO:0016055	42	1	0.707065	1.4143	0.512756	0.581429	biological_process:Wnt signaling pathway	gene-DIXDC1;
GO:0016887	42	1	0.707065	1.4143	0.512756	0.581429	molecular_function:ATPase activity	gene-ATP13A3;
GO:0036459	42	1	0.707065	1.4143	0.512756	0.581429	molecular_function:thiol-dependent ubiquitinyl hydrolase activity	gene-USP53;
GO:0000398	44	1	0.740735	1.35001	0.528766	0.597804	biological_process:mRNA splicing, via spliceosome	gene-BUD31;
GO:0003682	46	1	0.774404	1.29132	0.544249	0.611678	molecular_function:chromatin binding	gene-SMC1A;
GO:0008285	46	1	0.774404	1.29132	0.544249	0.611678	biological_process:negative regulation of cell proliferation	gene-CUNH18orf54;
GO:0005044	47	1	0.791239	1.26384	0.551799	0.617434	molecular_function:scavenger receptor activity	gene-LOC102380074;
GO:0016301	180	4	3.03028	1.32001	0.552612	0.617434	molecular_function:kinase activity	gene-LOC102375624;gene-FGGY;gene-MADD;gene-PSTK;
GO:0005925	48	1	0.808074	1.23751	0.559222	0.622993	cellular_component:focal adhesion	gene-TLN2;
GO:0035556	186	4	3.13129	1.27743	0.561241	0.62342	biological_process:intracellular signal transduction	gene-BTK;gene-PLCH2;gene-LOC102369559;gene-ASB5;
GO:0051301	49	1	0.824909	1.21226	0.566523	0.626225	biological_process:cell division	gene-SMC1A;
GO:0003700	433	5	7.2895	0.685918	0.567055	0.626225	molecular_function:DNA-binding transcription factor activity	gene-PAX1;gene-HOXB3;gene-LOC106723476;gene-LOC102382042;gene-LOC102381011;
GO:0000786	50	1	0.841744	1.18801	0.573703	0.631736	cellular_component:nucleosome	gene-LOC102375845;
GO:0004672	200	4	3.36698	1.18801	0.584298	0.641549	molecular_function:protein kinase activity	gene-PRPF4B;gene-LOC102369559;gene-LOC102385915;gene-MAP3K4;
GO:0005249	54	1	0.909083	1.10001	0.601248	0.652637	molecular_function:voltage-gated potassium channel activity	gene-KCNG1;
GO:0005578	54	1	0.909083	1.10001	0.601248	0.652637	cellular_component:extracellular matrix	gene-FBN3;
GO:0005813	54	1	0.909083	1.10001	0.601248	0.652637	cellular_component:centrosome	gene-CSPP1;
GO:0016042	54	1	0.909083	1.10001	0.601248	0.652637	biological_process:lipid catabolic process	gene-PLCH2;
GO:0035023	56	1	0.942753	1.06072	0.614344	0.664958	biological_process:regulation of Rho protein signal transduction	gene-OBSCN;
GO:0005089	57	1	0.959588	1.04211	0.62073	0.668074	molecular_function:Rho guanyl-nucleotide exchange factor activity	gene-OBSCN;
GO:0016579	57	1	0.959588	1.04211	0.62073	0.668074	biological_process:protein deubiquitination	gene-USP53;
GO:0005975	100	2	1.68349	1.18801	0.687167	0.737494	biological_process:carbohydrate metabolic process	gene-HEXB;gene-FGGY;
GO:0003723	400	5	6.73395	0.742506	0.692493	0.741123	molecular_function:RNA binding	gene-RBM19;gene-SMC1A;gene-RBM6;gene-LOC102379986;gene-RBM7;
GO:0006412	110	2	1.85184	1.08001	0.709338	0.757025	biological_process:translation	gene-MRPL4;gene-MRPL2;
GO:0003735	115	2	1.93601	1.03305	0.720685	0.766986	molecular_function:structural constituent of ribosome	gene-MRPL4;gene-MRPL2;
GO:0005887	132	1	2.2222	0.450004	0.729107	0.773788	cellular_component:integral component of plasma membrane	gene-IYD;
GO:0005524	1081	19	18.1985	1.04404	0.809213	0.856417	molecular_function:ATP binding	gene-SMC1A;gene-RIOK3;gene-LOC102369559;gene-FIGN;gene-NAT10;gene-ACVR1B;gene-MOK;gene-LOC102373602;gene-PRPF4B;gene-PDK3;gene-MAP4K5;gene-LOC102372275;gene-LOC102385915;gene-MAP3K4;gene-BTK;gene-ATP13A3;gene-LOC102386426;gene-LOC102388792;gene-ALPK3;
GO:0006351	317	4	5.33666	0.749533	0.823633	0.869264	biological_process:transcription, DNA-templated	gene-PAX1;gene-SATB1;gene-POLR2K;gene-EBF3;
GO:0005509	445	6	7.49152	0.800905	0.850626	0.895272	molecular_function:calcium ion binding	gene-PPP2R3A;gene-PLCH2;gene-LOC102373876;gene-LOC102383894;gene-ZZEF1;gene-FBN3;
GO:0000287	77	1	1.29629	0.771435	1	1	molecular_function:magnesium ion binding	gene-PPA2;
GO:0003677	615	10	10.3535	0.965862	1	1	molecular_function:DNA binding	gene-PAX1;gene-IKZF1;gene-SATB1;gene-POLE2;gene-LOC102375845;gene-EBF3;gene-MEOX2;gene-PARP1;gene-POLR2K;gene-PRDM2;
GO:0004725	73	1	1.22895	0.813705	1	1	molecular_function:protein tyrosine phosphatase activity	gene-MTMR3;
[truncated: 16 more rows]

## Sheet: Table S10
Table S10 KEGG enrichment with DMR related genes of the promoter region
[truncated: 259 more rows]

[truncated: 1 more sheets: Table S11]
